# Supplementary material for: Two redox-responsive LysR-type transcription factors control the oxidative stress response of Agrobacterium tumefaciens
Source: Nucleic Acids Res. 2025 Apr 7;53(6):gkaf267. doi: 10.1093/nar/gkaf267 (PMC11975290; doi:10.1093/nar/gkaf267)
Supplement: gkaf267_Supplemental_Files [file gkaf267_supplemental_files.zip]

Archive with 2 entries (2 files):
- Supplement_Schmidt_final.pdf
- TableS4.xlsx
