# Supplementary material for: Two redox-responsive LysR-type transcription factors control the oxidative stress response of Agrobacterium tumefaciens
Source: Nucleic Acids Res. 2025 Apr 7;53(6):gkaf267. doi: 10.1093/nar/gkaf267 (PMC11975290; doi:10.1093/nar/gkaf267)
Supplement: gkaf267_Supplemental_Files [file gkaf267_supplemental_files.zip › TableS4.xlsx]

## Sheet: Legend
Table S4
Differentially expressed genes of strains grown in untreated conditions (LB medium; mid-exponential phase) or stress conditions (LB medium; mid-exponential phase, 5 mM H2O2 exposure for 15 min). sRNA names are constructed using the corresponding replicon ('C1' for the circular chromosome, 'C2' for the linear chromosome, 'pAt' for the At plasmid, and 'pTi' for the Ti plasmid), followed by the tran…
Tab 1: WT vs. WT H2O2 (A. tumefaciens WT vs. A. tumefaciens WT H2O2)
Tab 2: WT vs. lsrB (A. tumefaciens WT vs. A. tumefaciens ΔlsrB)
Tab 3: WT vs. oxyR (A. tumefaciens WT vs. A. tumefaciens ΔoxyR)
Tab 4: WT vs. LO (A. tumefaciens WT vs. A. tumefaciens ΔlsrB/ ΔoxyR)
Tab 5: WT vs. lsrB H2O2 (A. tumefaciens WT H2O2 vs. A. tumefaciens ΔlsrB H2O2)
Tab 6: WT vs. oxyR H2O2 (A. tumefaciens WT H2O2 vs. A. tumefaciens ΔoxyR H2O2)
Tab7: WT vs. LO H2O2 (A. tumefaciens WT H2O2 vs. A. tumefaciens ΔlsrB/ ΔoxyR)

## Sheet:  Tab 1 WT vs. WT H2O2
Table S4 Tab 1 : WT vs. WT H2O2 (A. tumefaciens WT vs. A. tumefaciens WT H2O2)
	baseMean	log2FoldChange	lfcSE	stat	pvalue	padj
Atu0035	6917.79	2.83836	0.43372	6.54422	5.98065e-11	1.25135e-09
Atu0038	129.094	-1.126	0.245325	-4.58984	4.4358e-06	3.24282e-05
Atu0044	4266.59	1.00351	0.242087	4.14524	3.39458e-05	0.000198265
Atu0047	5071.68	1.07613	0.269375	3.9949	6.47213e-05	0.000349597
Atu0048	1242.06	-1.66319	0.3802	-4.37451	1.21705e-05	7.89347e-05
Atu0055	684.262	-1.40838	0.24173	-5.82626	5.66842e-09	8.12473e-08
Atu0056	8263.28	-1.0988	0.249099	-4.41111	1.0284e-05	6.78674e-05
Atu0058	458.602	-1.23102	0.25066	-4.9111	9.05647e-07	7.98988e-06
Atu0060	27.2027	-1.32371	0.422384	-3.1339	0.00172499	0.00616502
Atu0065	2994.27	1.04674	0.301497	3.47182	0.000516946	0.00218671
Atu0078	191.111	-1.82818	0.263542	-6.93697	4.00598e-12	1.01752e-10
Atu0079	1248.83	-1.30538	0.230278	-5.66871	1.43879e-08	1.90248e-07
Atu0080	147.478	-1.05232	0.274346	-3.83572	0.000125195	0.000627316
Atu0081	355.298	-1.66073	0.260034	-6.38657	1.69645e-10	3.2969e-09
Atu0084	4824.82	-1.01333	0.267327	-3.79062	0.000150269	0.000733318
Atu0085	494.492	-1.92854	0.314445	-6.13317	8.61461e-10	1.46101e-08
Atu0086	201.225	-2.24641	0.25321	-8.8717	7.20357e-19	3.74654e-17
Atu0088	651.381	-2.0242	0.265823	-7.61483	2.64031e-14	9.06839e-13
Atu0089	4291.17	-2.31137	0.232747	-9.9308	3.058e-23	2.31941e-21
Atu0090	1226.58	-2.18299	0.247977	-8.80317	1.33002e-18	6.72522e-17
Atu0099	644.988	-1.47651	0.251843	-5.8628	4.55121e-09	6.62777e-08
Atu0100	548.278	-1.19782	0.282955	-4.23323	2.30354e-05	0.000139929
Atu0106	289.658	-1.24691	0.226338	-5.50905	3.60778e-08	4.31118e-07
Atu0107	74.3201	-1.87785	0.387698	-4.84359	1.27516e-06	1.08131e-05
Atu0112	448.437	-1.88591	0.255542	-7.38004	1.58244e-13	4.80096e-12
Atu0114	231.318	1.39924	0.246307	5.68088	1.34e-08	1.78047e-07
Atu0125	1610.59	1.0986	0.26374	4.16545	3.10733e-05	0.000183649
Atu0138	149.182	-1.8001	0.267526	-6.72868	1.71211e-11	3.97865e-10
Atu0139	674.442	-1.27341	0.220193	-5.78314	7.33173e-09	1.024e-07
Atu0140	1161.92	-1.47609	0.297184	-4.96692	6.80254e-07	6.07998e-06
Atu0145	152.699	-1.08414	0.308623	-3.51282	0.000443381	0.00190955
Atu0161	845.526	1.36988	0.253578	5.40221	6.58251e-08	7.48898e-07
Atu0162	303.601	1.33398	0.28521	4.6772	2.90826e-06	2.21506e-05
Atu0163	736.103	1.0307	0.293607	3.51047	0.000447311	0.00192344
Atu0184	977.976	-1.31664	0.201139	-6.54591	5.91338e-11	1.24204e-09
Atu0185	300.599	-1.31021	0.263738	-4.96784	6.77036e-07	6.06114e-06
Atu0195	471.767	-1.08895	0.20615	-5.28234	1.27547e-07	1.33692e-06
Atu0196	39.8333	1.09368	0.40621	2.6924	0.00709399	0.0204326
Atu0197	82.3015	1.29238	0.34054	3.79508	0.000147598	0.000721603
Atu0198	86.2275	1.14507	0.313753	3.64959	0.000262658	0.00120434
Atu0199	654.486	1.67792	0.275004	6.10143	1.0512e-09	1.73958e-08
Atu0201	2862.72	1.65266	0.186249	8.87336	7.09693e-19	3.72657e-17
Atu0205	3859.1	2.04961	0.359197	5.70608	1.1561e-08	1.56274e-07
Atu0212	608.773	1.24032	0.269352	4.60482	4.12817e-06	3.0301e-05
Atu0215	253.446	-2.01109	0.268805	-7.48162	7.34134e-14	2.40066e-12
Atu0217	190.115	-1.04078	0.26951	-3.86175	0.000112578	0.000567671
Atu0218	340.933	-1.25293	0.238708	-5.24878	1.53108e-07	1.58357e-06
Atu0219	466.46	-1.65794	0.271376	-6.10936	1.00032e-09	1.67502e-08
Atu0220	199.441	-1.85259	0.241987	-7.65574	1.92195e-14	6.72805e-13
Atu0221	679.756	-1.65439	0.219672	-7.53118	5.02855e-14	1.68472e-12
Atu0222	365.48	-2.3384	0.259577	-9.0085	2.08902e-19	1.11844e-17
Atu0229	523.756	1.4402	0.321072	4.48558	7.2715e-06	4.95936e-05
Atu0234	89.2392	1.19294	0.26483	4.50456	6.65117e-06	4.58441e-05
Atu0236	322.813	1.24082	0.270955	4.57943	4.66244e-06	3.37687e-05
Atu0250	558.488	1.65515	0.219987	7.52383	5.31932e-14	1.77127e-12
Atu0251	4066.2	4.87229	0.25464	19.134	1.31516e-81	7.98007e-79
Atu0253	511.623	-1.02165	0.215879	-4.73249	2.21778e-06	1.74514e-05
Atu0255	4056.35	-1.30999	0.277224	-4.72539	2.29669e-06	1.79431e-05
Atu0256	2861.52	-1.21263	0.237606	-5.10356	3.33326e-07	3.21607e-06
Atu0257	266.22	-1.00914	0.208682	-4.83581	1.32605e-06	1.11727e-05
Atu0258	1282.42	-1.26782	0.236258	-5.36627	8.03807e-08	8.99506e-07
Atu0259	2914.78	-1.22345	0.198071	-6.1768	6.54154e-10	1.13769e-08
Atu0262	597.731	1.01258	0.186913	5.41735	6.04891e-08	6.969e-07
Atu0263	4183.93	1.02022	0.1683	6.06193	1.34496e-09	2.16662e-08
Atu0264	253.607	2.30369	0.39205	5.876	4.20297e-09	6.17e-08
Atu0265	605.889	2.3131	0.302835	7.63814	2.20383e-14	7.61716e-13
Atu0278	1209.08	2.25661	0.214462	10.5222	6.82564e-26	6.31777e-24
Atu0279	368.628	1.21762	0.361089	3.37208	0.000746041	0.00299128
Atu0280	181.369	1.48287	0.395233	3.75189	0.000175509	0.000845198
Atu0284	59.4492	1.75999	0.315196	5.58379	2.35338e-08	2.94091e-07
Atu0287	128.737	-1.29279	0.319293	-4.04891	5.1456e-05	0.000286152
Atu0289	1080.16	-1.37287	0.236115	-5.8144	6.08531e-09	8.58704e-08
Atu0290	609.773	-1.8245	0.31777	-5.74155	9.38114e-09	1.2872e-07
Atu0293	712.121	-1.10092	0.199088	-5.52982	3.20552e-08	3.89874e-07
Atu0294	241.977	-1.36131	0.252479	-5.39178	6.97617e-08	7.87125e-07
Atu0295	63.7693	-1.05073	0.323566	-3.24733	0.00116493	0.0043693
Atu0311	453.748	2.28851	0.212951	10.7467	6.14418e-27	5.99167e-25
Atu0312	10322.4	1.82739	0.266414	6.85919	6.92518e-12	1.70353e-10
Atu0315	1468.27	-1.43072	0.232223	-6.16095	7.23112e-10	1.24571e-08
Atu0323	1872.2	-1.53402	0.26383	-5.81443	6.08415e-09	8.58704e-08
Atu0326	356.222	-1.17697	0.231039	-5.09426	3.50112e-07	3.36613e-06
Atu0347	377.867	-1.07794	0.203944	-5.28548	1.25377e-07	1.31669e-06
Atu0348	79.7115	-1.04384	0.303432	-3.4401	0.000581496	0.00241854
Atu0349	1132.75	-1.25973	0.264182	-4.76843	1.85669e-06	1.49328e-05
Atu0351	2747.89	1.86785	0.169976	10.9889	4.32111e-28	4.62697e-26
Atu0352	1295.1	2.13641	0.177572	12.0312	2.4362e-33	3.69557e-31
Atu0357	5093.84	1.2923	0.194139	6.65654	2.80351e-11	6.27458e-10
Atu0358	953.991	1.22135	0.179121	6.81857	9.19516e-12	2.21211e-10
Atu0363	218.461	-1.67547	0.262666	-6.37872	1.78579e-10	3.45822e-09
Atu0365	2360.82	2.44993	0.200528	12.2174	2.50947e-34	4.1528e-32
Atu0383	597.751	-1.29094	0.264003	-4.88985	1.00911e-06	8.7891e-06
Atu0384	3491.48	-1.64535	0.249305	-6.59973	4.11919e-11	8.92655e-10
Atu0385	535.58	-1.6876	0.28598	-5.90111	3.61067e-09	5.3874e-08
Atu0386	59.3973	-1.19381	0.383159	-3.1157	0.0018351	0.0064822
Atu0390	225.968	1.00018	0.303284	3.29784	0.000974317	0.00377847
Atu0394	76.0055	-1.15335	0.318703	-3.61888	0.000295877	0.00133426
Atu0395	16.8552	-1.28388	0.47224	-2.7187	0.00655382	0.019078
Atu0396	1651.12	-1.00721	0.199162	-5.05727	4.2531e-07	3.97709e-06
Atu0399	606.842	-2.25018	0.324817	-6.92755	4.282e-12	1.08121e-10
Atu0400	617.801	-1.66671	0.264676	-6.29718	3.03118e-10	5.61127e-09
Atu0401	1237.13	-1.32839	0.225874	-5.88112	4.07506e-09	6.01457e-08
Atu0410	118.93	1.40201	0.320879	4.36929	1.2465e-05	8.05578e-05
Atu0415	583.595	1.60066	0.341503	4.6871	2.77098e-06	2.12533e-05
Atu0420	1668.65	-2.46475	0.349063	-7.06104	1.65257e-12	4.46767e-11
Atu0421	361.677	-1.53232	0.29202	-5.24731	1.5434e-07	1.59329e-06
Atu0422	344.042	-1.23378	0.299043	-4.12576	3.69508e-05	0.000213985
Atu0424	256.101	-1.10824	0.277292	-3.99664	6.42478e-05	0.000348073
Atu0469	243.916	1.19429	0.250336	4.77073	1.83561e-06	1.48288e-05
Atu0470	160.447	2.01519	0.307048	6.56313	5.26909e-11	1.124e-09
Atu0471	997.325	2.68894	0.18752	14.3395	1.24006e-46	3.07817e-44
Atu0475	155.72	1.00641	0.296451	3.39486	0.000686625	0.00278371
Atu0477	372.639	1.16406	0.24868	4.68094	2.85559e-06	2.18076e-05
Atu0489	164.633	-1.09833	0.232294	-4.7282	2.2652e-06	1.77224e-05
Atu0494	784.493	1.50696	0.296041	5.09037	3.5736e-07	3.42376e-06
Atu0499	1849.51	-1.9367	0.229585	-8.43564	3.294e-17	1.51164e-15
Atu0501	2752.68	2.18243	0.312759	6.978	2.99413e-12	7.64063e-11
Atu0502	1855.95	1.79741	0.20737	8.66761	4.41282e-18	2.1326e-16
Atu0503	3083.69	1.18272	0.231233	5.11483	3.14026e-07	3.05141e-06
Atu0504	122.625	1.60044	0.281111	5.69327	1.24632e-08	1.66409e-07
Atu0519	244.392	-1.08111	0.251821	-4.29317	1.7614e-05	0.000109183
Atu0523	1155.98	-1.59172	0.416048	-3.82581	0.000130341	0.000647083
Atu0527	390.675	1.34923	0.261557	5.15846	2.48988e-07	2.45881e-06
Atu0532	111.66	-1.79814	0.297061	-6.05311	1.4208e-09	2.27536e-08
Atu0533	1041.1	-1.0391	0.213784	-4.86052	1.17076e-06	1.00369e-05
Atu0534	802.018	-1.16738	0.369608	-3.15842	0.00158628	0.00574066
Atu0540	282.938	1.0103	0.265127	3.81062	0.000138621	0.000683841
Atu0542	1265.75	-2.42112	0.263932	-9.17327	4.5888e-20	2.58345e-18
Atu0543	7886.29	-1.0608	0.22691	-4.67498	2.93984e-06	2.236e-05
Atu0547	135.762	-1.628	0.333581	-4.88037	1.05888e-06	9.20788e-06
Atu0548	320.9	-2.2224	0.330367	-6.72707	1.7311e-11	4.00573e-10
Atu0549	154.117	-2.28634	0.368838	-6.19875	5.69146e-10	9.9939e-09
Atu0550	463.805	-2.21293	0.375534	-5.89275	3.7982e-09	5.6364e-08
Atu0551	167.574	-2.0308	0.419789	-4.83768	1.31365e-06	1.10878e-05
Atu0552	624.483	-2.03672	0.448064	-4.5456	5.4778e-06	3.91548e-05
Atu0553	156.478	-2.22469	0.484901	-4.58792	4.47691e-06	3.25979e-05
Atu0554	128.652	-1.97648	0.490821	-4.02689	5.65197e-05	0.000310517
Atu0555	179.441	-1.82319	0.514535	-3.54338	0.000395032	0.00172306
Atu0556	9.33585	-1.69771	0.624413	-2.71889	0.00655023	0.0190778
Atu0557	354.464	-1.67139	0.300513	-5.56179	2.67019e-08	3.31407e-07
Atu0558	351.25	-1.85941	0.457081	-4.068	4.74189e-05	0.000265867
Atu0559	134.921	-1.41016	0.438343	-3.21703	0.00129524	0.00481503
Atu0560	721.564	-1.32691	0.371337	-3.57334	0.000352461	0.00155727
Atu0561	219.521	-2.19668	0.801014	-2.74237	0.00609967	0.0180348
Atu0562	557.465	-2.01973	0.459752	-4.39309	1.11748e-05	7.29973e-05
Atu0563	867.125	-1.55003	0.277311	-5.58951	2.27715e-08	2.85874e-07
Atu0565	273.654	-1.35539	0.261508	-5.183	2.1835e-07	2.19193e-06
Atu0566	12.9599	-1.54205	0.537231	-2.87037	0.00409988	0.0128972
Atu0568	239.536	-1.37255	0.256211	-5.35709	8.45743e-08	9.40653e-07
Atu0569	537.856	-1.20201	0.221232	-5.43323	5.53437e-08	6.43046e-07
Atu0570	296.09	-1.06494	0.237257	-4.48856	7.17067e-06	4.90715e-05
Atu0571	543.373	-1.2562	0.204583	-6.14031	8.23603e-10	1.40115e-08
Atu0572	75.1859	-1.07582	0.266492	-4.03695	5.41495e-05	0.000299188
Atu0575	2145.54	-1.01212	0.34759	-2.91181	0.00359343	0.011523
Atu0576	655.421	-1.04641	0.308749	-3.38921	0.000700946	0.00283546
Atu0577	457.313	-1.32228	0.335344	-3.94305	8.04528e-05	0.000424906
Atu0578	907.64	-1.15014	0.269399	-4.26926	1.96119e-05	0.000120609
Atu0581	400.454	-1.19556	0.308432	-3.87627	0.000106071	0.000543901
Atu0584	552.053	-1.65121	0.353506	-4.67094	2.99818e-06	2.27404e-05
Atu0585	380.029	-1.30832	0.366293	-3.5718	0.00035454	0.00156393
Atu0588	599.83	-1.07162	0.236763	-4.52612	6.0077e-06	4.2224e-05
Atu0591	11958.2	-2.63974	0.862711	-3.05981	0.00221474	0.00756864
Atu0592	2279.14	-3.02133	0.918571	-3.28916	0.00100486	0.00387813
Atu0593	1922.04	-3.4866	0.920154	-3.78915	0.000151161	0.000736388
Atu0607	441.527	1.11788	0.281765	3.96741	7.26568e-05	0.000388916
Atu0610	1332.5	1.14926	0.250445	4.58887	4.45658e-06	3.2522e-05
Atu0611	298.906	1.0374	0.255402	4.06185	4.86864e-05	0.000272135
Atu0612	121.627	1.08613	0.272078	3.99198	6.5525e-05	0.000353589
Atu0622	3955.28	1.13826	0.203822	5.58455	2.3431e-08	2.93479e-07
Atu0623	181.455	-2.13578	0.323025	-6.61181	3.79657e-11	8.26018e-10
Atu0624	1694.28	-2.11403	0.229597	-9.20758	3.33554e-20	1.91741e-18
Atu0627	1336.79	1.04696	0.201497	5.19589	2.03741e-07	2.06042e-06
Atu0637	2426.33	1.17335	0.227285	5.16246	2.43726e-07	2.41559e-06
Atu0638	388.708	1.05804	0.226749	4.66613	3.06922e-06	2.32147e-05
Atu0644	2331.6	-1.09315	0.230855	-4.73524	2.18792e-06	1.72413e-05
Atu0646	472.663	-1.92395	0.245174	-7.84726	4.25209e-15	1.55843e-13
Atu0647	826.757	-1.55616	0.237633	-6.54858	5.80878e-11	1.22952e-09
Atu0648	2046.98	-1.14496	0.241285	-4.74525	2.08253e-06	1.65542e-05
Atu0649	2246.38	1.37845	0.226462	6.08691	1.15111e-09	1.8821e-08
Atu0650	362.267	-1.16499	0.250835	-4.64443	3.41015e-06	2.54063e-05
Atu0660	363.614	1.11496	0.217818	5.11878	3.07517e-07	2.99884e-06
Atu0661	1674.98	1.75975	0.215699	8.15835	3.39631e-16	1.38412e-14
Atu0667	513.193	1.40186	0.514988	2.72211	0.00648659	0.0189328
Atu0671	731.901	2.24006	0.386639	5.79369	6.88582e-09	9.69161e-08
Atu0676	1675.71	-1.04829	0.221075	-4.74179	2.11833e-06	1.67899e-05
Atu0678	416.478	-1.16331	0.254717	-4.56706	4.94607e-06	3.56339e-05
Atu0679	344.137	-1.35278	0.240652	-5.62131	1.8952e-08	2.42382e-07
Atu0681	72.2349	-1.26369	0.327333	-3.86057	0.000113122	0.000569886
Atu0685	427.116	-1.19833	0.204035	-5.87315	4.27599e-09	6.26037e-08
Atu0686	3577.45	-1.46518	0.259203	-5.65263	1.58014e-08	2.05946e-07
Atu0699	1495.45	1.00843	0.285737	3.52923	0.000416769	0.00180777
Atu0712	655.588	-1.88801	0.263516	-7.16471	7.79535e-13	2.1831e-11
Atu0714	2720.47	-1.51323	0.306268	-4.94087	7.7773e-07	6.91724e-06
Atu0715	4088.09	-1.07795	0.202042	-5.33529	9.53934e-08	1.03981e-06
Atu0716	2363.71	-1.41867	0.282316	-5.02512	5.03116e-07	4.62545e-06
Atu0717	2366.72	-1.16995	0.260084	-4.49835	6.84814e-06	4.69821e-05
Atu0719	626.982	1.23053	0.193431	6.36158	1.99685e-10	3.78931e-09
Atu0721	6576.71	4.68679	0.208793	22.447	1.36835e-111	2.49085e-108
Atu0727	3858.38	1.07591	0.193652	5.55588	2.76216e-08	3.42044e-07
Atu0728	311.266	1.0278	0.225899	4.5498	5.36968e-06	3.84827e-05
Atu0731	40.6573	-1.23046	0.4629	-2.65816	0.00785683	0.0222542
Atu0733	181.199	1.17754	0.24193	4.86727	1.13151e-06	9.73101e-06
Atu0735	303.367	-2.06995	0.296247	-6.98724	2.80347e-12	7.25581e-11
Atu0736	129.404	-1.64037	0.26153	-6.27221	3.55955e-10	6.50123e-09
Atu0752	2946.14	4.11146	0.209794	19.5976	1.62068e-85	1.26436e-82
Atu0756	393.996	-1.51167	0.292936	-5.16041	2.46414e-07	2.4378e-06
Atu0757	1889.26	-1.59726	0.227059	-7.03457	1.99883e-12	5.29884e-11
Atu0762	250.632	4.15097	0.299403	13.8641	1.04477e-43	2.37728e-41
Atu0763	700.443	2.25596	0.189155	11.9265	8.6118e-33	1.27106e-30
Atu0782	229.675	1.39799	0.252426	5.53821	3.05572e-08	3.74155e-07
Atu0787	1319.92	-1.35561	0.248349	-5.4585	4.80183e-08	5.61516e-07
Atu0789	71.0858	-1.57028	0.365378	-4.29768	1.72594e-05	0.000107718
Atu0790	783.186	-1.63608	0.259344	-6.30855	2.81659e-10	5.23178e-09
Atu0794	1215.2	-1.3881	0.263252	-5.27288	1.34301e-07	1.40233e-06
Atu0804	3238.43	1.03216	0.287687	3.5878	0.000333475	0.00148535
Atu0813	610.608	-1.56127	0.457942	-3.40931	0.000651276	0.00266413
Atu0816	3401.14	3.461	0.769328	4.49873	6.83604e-06	4.6958e-05
Atu0817	2531.08	3.40087	0.804042	4.22971	2.33991e-05	0.000141823
Atu0818	1758.29	3.76724	0.505974	7.44552	9.65633e-14	3.09349e-12
Atu0820	4043.61	2.62222	0.342569	7.65456	1.93977e-14	6.7472e-13
Atu0825	1675.81	1.04168	0.229433	4.54023	5.61935e-06	3.99574e-05
Atu0827	917.451	1.3097	0.297019	4.40947	1.03624e-05	6.82621e-05
Atu0829	1145.41	-1.35722	0.391576	-3.46604	0.000528191	0.00222566
Atu0830	764.96	-1.4235	0.294421	-4.83491	1.33207e-06	1.11914e-05
Atu0838	475.655	-1.37463	0.286708	-4.79455	1.63044e-06	1.33291e-05
Atu0839	197.505	1.48094	0.322106	4.59768	4.27215e-06	3.13157e-05
Atu0840	407.28	1.67624	0.229196	7.31355	2.60183e-13	7.68033e-12
Atu0844	280.835	-2.00378	0.377742	-5.30463	1.12903e-07	1.19721e-06
Atu0847	2829.09	3.3427	0.179739	18.5975	3.36826e-77	1.67219e-74
Atu0852	43.359	1.10661	0.351672	3.14671	0.00165117	0.00592836
Atu0870	1400.18	1.15859	0.209966	5.51797	3.42936e-08	4.13415e-07
Atu0882	1631.95	1.09692	0.169255	6.48087	9.11933e-11	1.86519e-09
Atu0883	432.508	-1.03365	0.21491	-4.80968	1.51173e-06	1.24895e-05
Atu0884	1692.89	-1.06307	0.296117	-3.59002	0.000330649	0.00147522
Atu0885	256.053	-1.06309	0.228418	-4.65414	3.25336e-06	2.44047e-05
Atu0889	97.1164	-2.36507	0.546796	-4.32532	1.52311e-05	9.61583e-05
Atu0892	72.008	-1.77276	0.304566	-5.82062	5.86302e-09	8.34798e-08
Atu0893	884.377	-1.31301	0.291394	-4.50595	6.6078e-06	4.56695e-05
Atu0894	666.18	-1.26348	0.257494	-4.90683	9.25614e-07	8.12665e-06
Atu0901	451.41	1.43682	0.262366	5.4764	4.34058e-08	5.14184e-07
Atu0902	114.704	1.21601	0.266542	4.56219	5.06234e-06	3.64235e-05
Atu0907	466.554	1.08782	0.334016	3.25679	0.00112681	0.00425849
Atu0908	2116.33	1.3464	0.264617	5.0881	3.61675e-07	3.45298e-06
Atu0927	29.7552	2.572	0.504104	5.10212	3.35864e-07	3.23484e-06
Atu0928	47.6462	-1.104	0.3931	-2.80845	0.00497811	0.0152217
Atu0937	869.076	1.31063	0.282111	4.64579	3.3877e-06	2.52872e-05
Atu0938	118.73	1.48652	0.280112	5.30688	1.11517e-07	1.18712e-06
Atu0940	215.693	1.20888	0.222685	5.42865	5.67815e-08	6.58352e-07
Atu0941	25.1979	1.20688	0.389775	3.09634	0.00195925	0.00685422
Atu0943	21.2852	1.2421	0.473448	2.62351	0.00870287	0.0242729
Atu0945	1266.49	1.19843	0.219002	5.47222	4.44434e-08	5.23072e-07
Atu0946	5894.4	1.80597	0.335842	5.37743	7.55561e-08	8.48996e-07
Atu0951	159.13	2.25768	0.365575	6.17568	6.58775e-10	1.14193e-08
Atu0983	416.347	-2.66096	0.257184	-10.3465	4.34047e-25	3.70364e-23
Atu0988	361.987	-3.37148	0.351224	-9.59923	8.05454e-22	5.23641e-20
Atu1000	220.394	-2.73062	0.356676	-7.65575	1.92187e-14	6.72805e-13
Atu1009	292.99	1.58942	0.286617	5.54545	2.93192e-08	3.60613e-07
Atu1018	956.118	1.23652	0.228635	5.40828	6.36333e-08	7.28514e-07
Atu1027	808.557	-1.32037	0.230584	-5.7262	1.02708e-08	1.40221e-07
Atu1030	1238.81	-1.19008	0.21591	-5.51192	3.54945e-08	4.26012e-07
Atu1036	626.514	-1.04318	0.261782	-3.9849	6.75082e-05	0.000362857
Atu1037	65.1174	-1.04394	0.301001	-3.46824	0.000523881	0.00221262
Atu1073	662.062	-1.20967	0.2654	-4.55793	5.16612e-06	3.71213e-05
Atu1077	3008.32	2.2118	0.192721	11.4767	1.72815e-30	2.247e-28
Atu1078	405.062	3.01502	0.321105	9.38951	6.02817e-21	3.65776e-19
Atu1079	207.91	2.74659	0.256874	10.6923	1.10543e-26	1.05908e-24
Atu1081	177.506	1.05913	0.306936	3.45066	0.000559224	0.0023348
Atu1087	840.338	1.01184	0.21582	4.68835	2.75416e-06	2.12084e-05
Atu1089	167.395	-3.17657	0.306564	-10.3619	3.69643e-25	3.25584e-23
Atu1090	656.657	-2.43775	0.25115	-9.70634	2.83329e-22	1.98366e-20
Atu1091	4858.79	-2.41048	0.246003	-9.79861	1.14141e-22	8.4233e-21
Atu1092	9.17199	-1.95088	0.680152	-2.86831	0.00412675	0.0129667
Atu1093	656.619	-1.51974	0.209681	-7.24788	4.23333e-13	1.21038e-11
Atu1096	4439.76	-1.1611	0.257694	-4.50571	6.61501e-06	4.56695e-05
Atu1097	2231.85	-1.73749	0.325476	-5.33831	9.38144e-08	1.02464e-06
Atu1098	190.29	-1.03016	0.276108	-3.73101	0.000190711	0.000907206
Atu1099	1138.13	-1.34856	0.280691	-4.80444	1.55184e-06	1.27822e-05
Atu1100	145.948	-1.71758	0.364063	-4.71781	2.38397e-06	1.8519e-05
Atu1101	333.788	-1.31685	0.235538	-5.59081	2.26012e-08	2.8439e-07
Atu1102	80.9397	-1.47031	0.2838	-5.18079	2.20951e-07	2.20991e-06
Atu1103	343.923	-1.00999	0.228088	-4.42805	9.5088e-06	6.35588e-05
Atu1114	68.1592	1.16842	0.359831	3.24713	0.00116576	0.0043694
Atu1121	2510.56	1.60876	0.249405	6.4504	1.11559e-10	2.23979e-09
Atu1123	577.651	-1.77235	0.334951	-5.29136	1.21409e-07	1.28243e-06
Atu1124	131.086	-1.65231	0.388426	-4.25386	2.10114e-05	0.000128636
Atu1136	3025.43	1.19988	0.253365	4.73576	2.18237e-06	1.72225e-05
Atu1139	75.0246	-2.09501	0.309307	-6.77323	1.25938e-11	2.99021e-10
Atu1140	259.054	-1.80032	0.293072	-6.14293	8.10132e-10	1.38254e-08
Atu1141	1183.07	-1.36541	0.226817	-6.01987	1.74554e-09	2.76301e-08
Atu1153	2947.51	-2.11704	0.253795	-8.34155	7.33229e-17	3.22916e-15
Atu1154	54.0062	-1.15925	0.292834	-3.95875	7.5344e-05	0.000400636
Atu1155	156.241	-2.20515	0.284051	-7.76321	8.28038e-15	2.97495e-13
Atu1169	1852.27	1.42113	0.292459	4.85924	1.17834e-06	1.00703e-05
Atu1171	872.657	-1.26897	0.249458	-5.08689	3.63983e-07	3.46291e-06
Atu1172	662.213	-1.33398	0.247293	-5.39433	6.87805e-08	7.79274e-07
Atu1178	1324.52	-1.02135	0.273605	-3.73294	0.000189255	0.000902639
Atu1179	793.184	-1.17111	0.252762	-4.63325	3.59974e-06	2.67095e-05
Atu1197	95.4941	1.07679	0.26382	4.08155	4.4737e-05	0.000253432
Atu1205	1236.35	-1.12214	0.250431	-4.48085	7.4346e-06	5.06239e-05
Atu1206	132.509	-1.24083	0.291668	-4.25425	2.09747e-05	0.000128555
Atu1221	576.659	-1.96977	0.341616	-5.76604	8.11541e-09	1.13021e-07
Atu1226	365.164	1.24183	0.305085	4.07045	4.69223e-05	0.000263896
Atu1227	271.075	-1.23816	0.243077	-5.09371	3.51129e-07	3.36997e-06
Atu1229	723.479	4.69171	0.248725	18.863	2.2961e-79	1.2539e-76
Atu1233	147.033	-1.89873	0.309064	-6.14351	8.07195e-10	1.38185e-08
Atu1237	86.8131	-1.82123	0.29232	-6.23028	4.65617e-10	8.28252e-09
Atu1238	193.293	-2.16667	0.254287	-8.52056	1.58785e-17	7.34853e-16
Atu1246	3152.92	-1.50152	0.321856	-4.6652	3.08315e-06	2.32878e-05
Atu1247	8239.95	-1.90077	0.342223	-5.55419	2.78896e-08	3.44582e-07
Atu1250	1082.98	1.11507	0.259234	4.30139	1.6973e-05	0.000106212
Atu1251	1857.74	1.83436	0.27181	6.7487	1.4918e-11	3.49645e-10
Atu1257	293.144	-1.20706	0.19859	-6.07812	1.21596e-09	1.97044e-08
Atu1268	1762	-1.01397	0.196247	-5.1668	2.38141e-07	2.37316e-06
Atu1280	609.219	-1.42936	0.209877	-6.81049	9.72666e-12	2.32971e-10
Atu1291	415.818	3.72142	0.276356	13.466	2.4778e-41	5.4125e-39
Atu1292	6445.3	1.77869	0.189928	9.36503	7.6027e-21	4.56246e-19
Atu1299	185.557	-1.57809	0.294627	-5.35624	8.49726e-08	9.43161e-07
Atu1316	151.921	-1.11886	0.278762	-4.01367	5.97831e-05	0.000325824
Atu1319	2333.96	-1.21968	0.238886	-5.1057	3.29567e-07	3.18543e-06
Atu1320	66.9969	-1.30893	0.290915	-4.49936	6.81572e-06	4.68774e-05
Atu1325	62.6726	-1.03513	0.289029	-3.58141	0.000341747	0.0015173
Atu1326	66.6394	-1.17351	0.346085	-3.39081	0.000696856	0.002821
Atu1328	368.851	-1.14408	0.244176	-4.68548	2.79309e-06	2.13629e-05
Atu1335	663.579	1.82105	0.307721	5.91785	3.26168e-09	4.96157e-08
Atu1336	46.5241	1.62168	0.391956	4.13741	3.51244e-05	0.000204275
Atu1337	32.4886	1.44951	0.434711	3.33443	0.000854741	0.00336734
Atu1355	333.722	-1.54426	0.232053	-6.65476	2.83756e-11	6.32487e-10
Atu1356	991.384	1.05205	0.257728	4.08204	4.46422e-05	0.000253158
Atu1357	1108.31	1.13075	0.272885	4.14368	3.41771e-05	0.00019919
Atu1358	339.404	1.27962	0.259956	4.92243	8.54767e-07	7.59005e-06
Atu1363	1056.36	1.0911	0.291487	3.74323	0.000181672	0.000871802
Atu1364	9685.37	1.15803	0.218297	5.30487	1.12754e-07	1.19721e-06
Atu1375	6939.99	-1.67711	0.267692	-6.26509	3.72616e-10	6.78285e-09
Atu1394	1033.42	1.27108	0.211593	6.00721	1.8874e-09	2.96181e-08
Atu1395	4267.32	1.71853	0.17803	9.65303	4.77222e-22	3.21742e-20
Atu1404	188.438	-1.02951	0.344538	-2.98807	0.00280742	0.00928047
Atu1406	220.229	-1.05279	0.229044	-4.59645	4.29758e-06	3.14599e-05
Atu1407	139.327	-1.02132	0.234789	-4.34996	1.36161e-05	8.74797e-05
Atu1408	78.113	-1.14021	0.262546	-4.3429	1.40613e-05	8.99164e-05
Atu1409	36.1365	-1.09653	0.334612	-3.27702	0.00104909	0.00400195
Atu1428	50.0581	-1.33785	0.369157	-3.62407	0.000290004	0.0013123
Atu1437	67.2135	-1.13491	0.388373	-2.92222	0.00347548	0.011191
Atu1442	53.4297	-1.54414	0.304964	-5.06335	4.11943e-07	3.86533e-06
Atu1443	365.757	-1.11937	0.209429	-5.34485	9.04903e-08	9.97352e-07
Atu1454	1633.73	2.36275	0.402593	5.86884	4.38847e-09	6.40787e-08
Atu1455	830.48	2.19002	0.325987	6.71812	1.84081e-11	4.22382e-10
Atu1456	8606.88	2.00214	0.328284	6.0988	1.06865e-09	1.76312e-08
Atu1457	2050.22	2.25083	0.291262	7.72787	1.09363e-14	3.87813e-13
Atu1458	2953.47	1.22001	0.17429	6.99987	2.56203e-12	6.69438e-11
Atu1460	40.8431	1.10237	0.333614	3.30433	0.000952035	0.00369777
Atu1464	2023.26	1.12341	0.189059	5.9421	2.81393e-09	4.32869e-08
Atu1466	64.8586	3.22069	0.364071	8.84634	9.044e-19	4.65936e-17
Atu1475	222.029	-1.06738	0.228545	-4.67034	3.00704e-06	2.2776e-05
Atu1496	2098.74	-1.04492	0.196134	-5.32758	9.9529e-08	1.07417e-06
Atu1501	162.578	1.35431	0.283454	4.77788	1.77157e-06	1.43967e-05
Atu1505	2032.22	-1.09285	0.216673	-5.04375	4.56489e-07	4.22523e-06
Atu1513	6873.65	1.19312	0.167089	7.14063	9.29075e-13	2.57547e-11
Atu1514	1522.71	1.37386	0.182643	7.52211	5.38977e-14	1.78385e-12
Atu1515	274.73	-1.13768	0.240515	-4.73019	2.24313e-06	1.7575e-05
Atu1530	1229.27	-1.51328	0.262916	-5.75575	8.62562e-09	1.19555e-07
Atu1534	496.98	-2.32909	0.32008	-7.2766	3.42342e-13	9.89169e-12
Atu1535	6.57596	-2.30745	0.783608	-2.94465	0.00323324	0.0105413
Atu1536	247.775	-2.78216	0.320534	-8.67976	3.96593e-18	1.93375e-16
Atu1537	1006.99	-3.40479	0.245417	-13.8735	9.17075e-44	2.17745e-41
Atu1539	124.186	1.17917	0.310319	3.79986	0.000144778	0.00071036
Atu1540	135.368	1.45115	0.236894	6.12576	9.02516e-10	1.52119e-08
Atu1541	224.565	1.06254	0.20503	5.18235	2.19103e-07	2.19545e-06
Atu1554	1250.53	1.21188	0.281294	4.30825	1.64548e-05	0.000103287
Atu1559	79.4196	-1.29286	0.337059	-3.83569	0.000125211	0.000627316
Atu1560	157.427	-1.15417	0.262093	-4.40366	1.06441e-05	6.98647e-05
Atu1561	188.667	-1.31446	0.255661	-5.14143	2.7266e-07	2.67325e-06
Atu1588	2347.52	-1.40936	0.205451	-6.85981	6.895e-12	1.70353e-10
Atu1594	602.068	-1.22454	0.252725	-4.84532	1.26408e-06	1.07525e-05
Atu1595	1116.12	-1.00525	0.238924	-4.2074	2.58329e-05	0.000154856
Atu1597	1358.25	-1.18262	0.206987	-5.71349	1.10685e-08	1.50362e-07
Atu1601	1020.74	-3.6905	0.245523	-15.0312	4.58753e-51	1.31855e-48
Atu1602	1872.43	1.0288	0.197956	5.19709	2.0243e-07	2.05249e-06
Atu1616	5230.09	-1.01106	0.211884	-4.77176	1.82626e-06	1.47971e-05
Atu1618	2423.93	-1.58679	0.260202	-6.09829	1.07206e-09	1.76341e-08
Atu1619	1194.85	-1.23635	0.25568	-4.83555	1.3278e-06	1.11727e-05
Atu1630	230.095	1.33085	0.30991	4.29432	1.75231e-05	0.000108743
Atu1639	8.26873	5.40829	1.33283	4.05775	4.95473e-05	0.0002761
Atu1640	51.0852	3.13153	0.457255	6.84855	7.46014e-12	1.8269e-10
Atu1641	36.4849	2.36173	0.42866	5.50955	3.59745e-08	4.30826e-07
Atu1664	14720.8	-1.39329	0.257136	-5.4185	6.01001e-08	6.94783e-07
Atu1665	203.991	-1.54711	0.413708	-3.73961	0.000184303	0.000882874
Atu1669	475.887	-1.66578	0.323281	-5.15271	2.56748e-07	2.52661e-06
Atu1678	251.286	-1.93048	0.282443	-6.83492	8.20486e-12	1.99141e-10
Atu1680	291.042	-1.20553	0.249638	-4.82913	1.37131e-06	1.14563e-05
Atu1700	3428.25	-1.26262	0.213388	-5.91701	3.27851e-09	4.97332e-08
Atu1711	3477.49	-1.21102	0.238387	-5.08008	3.77273e-07	3.57689e-06
Atu1713	1885.77	1.16071	0.189927	6.11133	9.88042e-10	1.66021e-08
Atu1726	105.484	-1.08778	0.289569	-3.75657	0.000172261	0.000831021
Atu1727	57.1905	-1.20846	0.345465	-3.49807	0.000468632	0.00200721
Atu1731	835.945	-1.1384	0.219051	-5.19695	2.0258e-07	2.05249e-06
Atu1733	11549.5	-1.14094	0.265465	-4.29788	1.72439e-05	0.000107718
Atu1734	30.2493	-1.32773	0.387019	-3.43066	0.000602122	0.00249226
Atu1742	226.151	-1.63923	0.248452	-6.59779	4.17334e-11	9.00815e-10
Atu1766	452.158	1.54812	0.276805	5.59281	2.23419e-08	2.8229e-07
Atu1767	3011.81	1.01245	0.242039	4.18301	2.87671e-05	0.00017113
Atu1768	597.702	1.22262	0.235722	5.1867	2.14054e-07	2.15673e-06
Atu1771	116.177	-1.16382	0.253628	-4.58868	4.46054e-06	3.2522e-05
Atu1773	4731.51	-1.0512	0.239613	-4.38705	1.14899e-05	7.48761e-05
Atu1776	80.5782	-1.47753	0.380376	-3.88438	0.00010259	0.000526687
Atu1777	65.2472	1.21704	0.431858	2.81815	0.0048302	0.0148523
Atu1786	1382.19	-1.43841	0.218709	-6.57683	4.80578e-11	1.03008e-09
Atu1787	929.082	-1.43489	0.243154	-5.90113	3.6101e-09	5.3874e-08
Atu1798	181.81	1.18611	0.241158	4.91839	8.72572e-07	7.73558e-06
Atu1805	1996.88	1.08465	0.238986	4.53856	5.664e-06	4.02225e-05
Atu1819	162.036	1.2088	0.302508	3.99594	6.44382e-05	0.000348413
Atu1821	2343.09	1.0417	0.202166	5.15269	2.56779e-07	2.52661e-06
Atu1822	5091.2	1.03123	0.195863	5.26507	1.40137e-07	1.45492e-06
Atu1823	3808.19	1.11716	0.206184	5.41827	6.01781e-08	6.94783e-07
Atu1824	9336.39	1.33333	0.213438	6.2469	4.18668e-10	7.52087e-09
Atu1825	1279.61	1.94113	0.271955	7.13768	9.49206e-13	2.61799e-11
Atu1826	1197.21	-2.0542	0.278028	-7.38846	1.48543e-13	4.58302e-12
Atu1828	1607.82	-1.65417	0.247752	-6.67671	2.44364e-11	5.53723e-10
Atu1841	2198.55	-1.07926	0.239602	-4.50437	6.6571e-06	4.58441e-05
Atu1843	1761.9	-1.2985	0.272809	-4.75976	1.93824e-06	1.54974e-05
Atu1844	1058.68	-1.19798	0.288941	-4.1461	3.3818e-05	0.00019773
Atu1845	1338.4	-1.1183	0.300748	-3.71842	0.000200476	0.000947877
Atu1847	605.236	2.4178	0.198526	12.1788	4.03298e-34	6.47767e-32
Atu1848	1172.77	2.37674	0.201303	11.8068	3.59907e-32	5.17224e-30
Atu1850	3171.61	-1.14337	0.216098	-5.29099	1.21654e-07	1.28253e-06
Atu1852	230.41	-1.50677	0.272684	-5.52569	3.28187e-08	3.98273e-07
Atu1860	9066.08	-1.38774	0.245702	-5.64806	1.6227e-08	2.1099e-07
Atu1868	317.943	-1.15672	0.233692	-4.94974	7.4311e-07	6.63092e-06
Atu1873	4385.87	-1.28549	0.207251	-6.20255	5.55551e-10	9.78666e-09
Atu1874	12058.4	2.64021	0.171455	15.3988	1.66657e-53	5.05617e-51
Atu1875	197.796	-1.84206	0.257561	-7.15192	8.55696e-13	2.38416e-11
Atu1882	433.735	2.10438	0.313329	6.7162	1.86526e-11	4.26199e-10
Atu1884	325.789	2.64443	0.276234	9.57316	1.0369e-21	6.66181e-20
Atu1889	84.4021	-1.01078	0.272108	-3.71461	0.000203517	0.000960594
Atu1890	1077.87	-1.16677	0.269637	-4.32719	1.51023e-05	9.55662e-05
Atu1900	164.966	1.1461	0.237145	4.8329	1.34559e-06	1.12704e-05
Atu1917	458.714	1.65496	0.267324	6.19085	5.98414e-10	1.04742e-08
Atu1919	1177.19	1.03025	0.202446	5.08901	3.59937e-07	3.44241e-06
Atu1920	196.012	1.04014	0.232339	4.47682	7.57621e-06	5.15239e-05
Atu1922	3505.04	-1.59861	0.257327	-6.21239	5.21855e-10	9.22282e-09
Atu1923	8886.9	-1.91546	0.261805	-7.31636	2.5478e-13	7.56172e-12
Atu1924	4786.13	-1.99762	0.24738	-8.07511	6.74156e-16	2.6678e-14
Atu1925	3198.59	-1.42991	0.25108	-5.69503	1.23347e-08	1.65097e-07
Atu1927	4531.77	-1.22755	0.208577	-5.88535	3.97219e-09	5.87863e-08
Atu1928	3261.54	-1.41344	0.358794	-3.93941	8.16825e-05	0.000430153
Atu1929	6188.5	-1.55122	0.427837	-3.62573	0.000288146	0.00130586
Atu1930	3495.47	-1.63857	0.382133	-4.28795	1.80328e-05	0.000111526
Atu1931	6275.66	-1.63793	0.358561	-4.56808	4.92213e-06	3.55083e-05
Atu1932	936.119	-1.8236	0.244939	-7.44511	9.68664e-14	3.09349e-12
Atu1933	2926.63	-1.87639	0.326596	-5.74529	9.17635e-09	1.26227e-07
Atu1934	6416.98	-2.32694	0.332789	-6.99223	2.70543e-12	7.03542e-11
Atu1935	2152.11	-2.81446	0.287435	-9.79164	1.22293e-22	8.90456e-21
Atu1936	4591.87	-2.65942	0.273952	-9.7076	2.79842e-22	1.98366e-20
Atu1937	2280.76	-2.34077	0.378919	-6.17749	6.51298e-10	1.13634e-08
Atu1938	1533.84	-1.59992	0.386642	-4.13798	3.5038e-05	0.00020399
Atu1939	5302.87	-1.44212	0.372369	-3.87282	0.000107582	0.000548044
Atu1940	7808.79	-1.46166	0.401906	-3.63683	0.000276017	0.00125611
Atu1941	3764.8	-1.99895	0.346698	-5.76567	8.13357e-09	1.13021e-07
Atu1942	2343.8	-2.28409	0.282899	-8.07387	6.81053e-16	2.67571e-14
Atu1943	9996.53	-2.04821	0.35168	-5.82409	5.74252e-09	8.2094e-08
Atu1944	2081.24	-2.18421	0.315976	-6.91258	4.75918e-12	1.1922e-10
Atu1945	4900.82	-2.15904	0.369162	-5.84849	4.96042e-09	7.16636e-08
Atu1946	8518.89	-2.51452	0.344589	-7.29717	2.93879e-13	8.62834e-12
Atu1947	4196.17	-2.65608	0.253083	-10.4949	9.11783e-26	8.29874e-24
Atu1948	16885	-1.17019	0.310849	-3.7645	0.00016688	0.000807919
Atu1949	21467.7	-1.8206	0.336657	-5.40787	6.37801e-08	7.28668e-07
Atu1950	3489.35	-2.63531	0.276455	-9.53249	1.53548e-21	9.63823e-20
Atu1951	3813.88	-2.3328	0.279587	-8.34374	7.19801e-17	3.1958e-15
Atu1956	16945.5	-1.44608	0.374819	-3.85808	0.00011428	0.000575192
Atu1957	5873.37	-1.31452	0.277891	-4.73033	2.24154e-06	1.7575e-05
Atu1958	10387.1	-1.27377	0.349907	-3.64032	0.000272304	0.00124123
Atu1959	8053.2	-1.77634	0.343921	-5.16496	2.4049e-07	2.3922e-06
Atu1960	6745.86	-2.16568	0.307638	-7.03973	1.92619e-12	5.13118e-11
Atu1961	1634.94	-2.13182	0.28839	-7.39213	1.44491e-13	4.48331e-12
Atu1962	344.7	-1.75885	0.280869	-6.26215	3.79695e-10	6.88876e-09
Atu1967	379.303	-1.614	0.229236	-7.04078	1.91161e-12	5.11731e-11
Atu1970	294.434	1.24719	0.213676	5.83685	5.31984e-09	7.64518e-08
Atu1971	2601.92	1.29165	0.250164	5.16321	2.42753e-07	2.41031e-06
Atu1974	37.7655	1.15787	0.36752	3.1505	0.00162991	0.00586747
Atu1992	43.8468	-1.10819	0.332074	-3.33718	0.000846321	0.00333701
Atu2001	6244.87	1.55504	0.185733	8.37246	5.64301e-17	2.52594e-15
Atu2004	669.797	1.12179	0.188073	5.96463	2.45191e-09	3.82568e-08
Atu2013	18.7999	-1.53668	0.473483	-3.24548	0.00117254	0.00439181
Atu2014	140.085	-1.80951	0.340918	-5.30774	1.10995e-07	1.18387e-06
Atu2023	1399.38	1.58593	0.277	5.7254	1.03191e-08	1.4053e-07
Atu2035	539.037	-1.01075	0.277424	-3.64335	0.000269109	0.00122979
Atu2036	1001.79	-2.00563	0.319351	-6.28034	3.37834e-10	6.19097e-09
Atu2038	316.167	-1.14562	0.199226	-5.75035	8.90572e-09	1.22814e-07
Atu2041	42.1263	-1.00829	0.337374	-2.98863	0.00280234	0.0092749
Atu2049	72.2654	1.54949	0.448947	3.45138	0.000557736	0.00233216
Atu2062	83.1981	-1.2004	0.269716	-4.45062	8.56214e-06	5.74421e-05
Atu2063	35.4352	-1.64375	0.363803	-4.51826	6.2351e-06	4.3542e-05
Atu2064	865.015	-2.11823	0.28121	-7.53254	4.9764e-14	1.67754e-12
Atu2076	1340.57	1.20871	0.22739	5.31558	1.0632e-07	1.14294e-06
Atu2085	1768.9	-1.2678	0.337199	-3.7598	0.000170048	0.000821126
Atu2090	405.11	-1.89936	0.277858	-6.8357	8.16035e-12	1.98945e-10
Atu2091	52.3815	-1.09096	0.332564	-3.28045	0.00103643	0.00396353
Atu2094	922.978	-1.00684	0.215105	-4.68068	2.85923e-06	2.18076e-05
Atu2112	26.8914	-2.08874	0.467096	-4.47177	7.75748e-06	5.26256e-05
Atu2115	2173.31	1.06809	0.271289	3.93709	8.24771e-05	0.000433918
Atu2119	26.7556	-2.32983	0.51704	-4.5061	6.60286e-06	4.56695e-05
Atu2122	1580.76	-1.48827	0.378754	-3.92939	8.51621e-05	0.000446325
Atu2125	3895.89	-1.44424	0.255211	-5.65902	1.52239e-08	1.99371e-07
Atu2127	447.002	1.40111	0.501718	2.79262	0.00522829	0.0158797
Atu2132	449.757	-1.37826	0.23302	-5.91479	3.32308e-09	5.02696e-08
Atu2134	861.945	3.6115	0.855859	4.21974	2.44587e-05	0.000147264
Atu2135	313.544	1.27373	0.317997	4.00546	6.18967e-05	0.000336336
Atu2136	504.374	-1.84647	0.223634	-8.25664	1.49827e-16	6.34268e-15
Atu2144	920.839	1.20716	0.233492	5.17003	2.34059e-07	2.33674e-06
Atu2145	612.557	1.31126	0.259836	5.0465	4.49983e-07	4.17918e-06
Atu2151	369.655	-1.08037	0.265928	-4.06264	4.85215e-05	0.000271492
Atu2159	3042.24	1.4843	0.227024	6.53804	6.23306e-11	1.2973e-09
Atu2170	2117.88	-2.0499	0.277641	-7.38326	1.54456e-13	4.73869e-12
Atu2178	3110.69	-2.78647	0.297855	-9.35513	8.34936e-21	4.95607e-19
Atu2180	787.997	4.94629	0.235188	21.0313	3.3952e-98	3.70824e-95
Atu2181	2384.24	5.317	0.232589	22.86	1.1613e-115	3.17093e-112
Atu2182	1940.64	-1.22396	0.228883	-5.34751	8.91724e-08	9.85771e-07
Atu2183	433.843	-1.16956	0.245474	-4.76447	1.89349e-06	1.51618e-05
Atu2189	17.7389	1.36666	0.473156	2.88838	0.00387232	0.0122732
Atu2193	434.113	1.44741	0.222223	6.51331	7.35147e-11	1.5207e-09
Atu2196	4068.29	-1.25014	0.256184	-4.87986	1.06164e-06	9.21718e-06
Atu2199	225.347	-1.76007	0.283026	-6.21874	5.01159e-10	8.88581e-09
Atu2203	336.311	1.03058	0.286012	3.60329	0.000314211	0.00140879
Atu2218	1297.08	-1.26099	0.247861	-5.08747	3.62863e-07	3.45828e-06
Atu2220	38.9187	-1.18067	0.354271	-3.33267	0.000860167	0.00338428
Atu2222	27.4692	-1.17457	0.380269	-3.0888	0.00200968	0.00700822
Atu2223	1273.51	-1.00469	0.259416	-3.87288	0.000107558	0.000548044
Atu2224	6019.65	1.88414	0.38437	4.90189	9.49203e-07	8.29376e-06
Atu2227	6932.1	-1.76764	0.268773	-6.5767	4.80992e-11	1.03008e-09
Atu2231	55.2918	-1.04555	0.292269	-3.57734	0.000347107	0.00153735
Atu2233	1282.26	-1.67517	0.274378	-6.10533	1.0259e-09	1.70805e-08
Atu2246	186.872	1.00843	0.277637	3.63217	0.000281052	0.00127689
Atu2248	781.051	1.31438	0.307444	4.27519	1.90978e-05	0.00011758
Atu2249	73.9057	1.08114	0.338025	3.19842	0.00138185	0.00507483
Atu2261	222.048	1.10339	0.265077	4.16254	3.14729e-05	0.000185809
Atu2264	1229.92	-1.46767	0.308904	-4.75123	2.02187e-06	1.61189e-05
Atu2273	214.205	-1.52117	0.299133	-5.08525	3.67136e-07	3.48683e-06
Atu2282	492.68	-1.04904	0.213751	-4.90778	9.21121e-07	8.1133e-06
Atu2283	1250.3	-1.94601	0.285253	-6.82204	8.9757e-12	2.16886e-10
Atu2287	104.927	1.16785	0.399321	2.9246	0.003449	0.0111318
Atu2288	31.2102	1.31792	0.365572	3.60509	0.000312044	0.00140138
Atu2294	153.218	1.08159	0.267537	4.04275	5.28276e-05	0.000292673
Atu2299	175.573	-1.2813	0.257066	-4.98431	6.21836e-07	5.58527e-06
Atu2301	795.129	-1.09232	0.289909	-3.76779	0.000164698	0.000798062
Atu2307	859.719	1.26192	0.281334	4.4855	7.27421e-06	4.95936e-05
Atu2308	906.353	1.16859	0.314653	3.71391	0.000204079	0.000961583
Atu2309	1541.3	1.38131	0.212316	6.50592	7.72199e-11	1.59131e-09
Atu2310	2509.76	1.27986	0.172815	7.40597	1.30199e-13	4.08632e-12
Atu2311	85.1858	1.68293	0.362128	4.64732	3.36268e-06	2.51556e-05
Atu2330	101.622	-1.17726	0.285872	-4.11812	3.81974e-05	0.000219806
Atu2332	1203.92	1.01531	0.23822	4.26205	2.0256e-05	0.00012429
Atu2333	676.857	-2.78444	0.368081	-7.56475	3.88603e-14	1.32635e-12
Atu2336	461.521	-2.34847	0.310559	-7.56208	3.96686e-14	1.34553e-12
Atu2338	1954.02	1.00738	0.255592	3.94136	8.10212e-05	0.000427082
Atu2339	655.893	1.02117	0.253898	4.02197	5.7713e-05	0.000315802
Atu2340	815.249	1.03574	0.216268	4.78916	1.67484e-06	1.36512e-05
Atu2341	144.275	1.30762	0.231172	5.65646	1.54528e-08	2.01884e-07
Atu2345	1387.19	-1.34085	0.192062	-6.98132	2.92426e-12	7.49737e-11
Atu2351	34.6011	-1.75177	0.382991	-4.57392	4.78689e-06	3.45814e-05
Atu2361	51.5883	1.91918	0.500281	3.83621	0.000124948	0.000627149
Atu2368	28.1665	1.58024	0.552209	2.86167	0.00421417	0.0132074
Atu2376	19.5412	-1.28982	0.471616	-2.73489	0.00624002	0.0183505
Atu2383	146.374	2.32864	0.270781	8.59969	7.99313e-18	3.76297e-16
Atu2394	2365.81	-2.63268	0.290025	-9.07743	1.11167e-19	6.01071e-18
Atu2414	70.583	1.00897	0.369519	2.73048	0.00632416	0.0185565
Atu2415	1256.09	1.05559	0.26814	3.93672	8.26042e-05	0.000434169
Atu2416	3155.32	-2.16241	0.196163	-11.0235	2.94424e-28	3.34969e-26
Atu2431	722.357	1.28742	0.229805	5.60223	2.11608e-08	2.68118e-07
Atu2432	227.207	1.45914	0.321877	4.53321	5.80949e-06	4.10422e-05
Atu2437	132.308	-1.53534	0.245677	-6.24941	4.11994e-10	7.42541e-09
Atu2454	315.585	1.77615	0.25091	7.07882	1.45384e-12	3.96971e-11
Atu2457	27.7023	1.06518	0.370797	2.87267	0.00407021	0.0128318
Atu2458	52.2316	1.31475	0.404807	3.24786	0.00116278	0.00436724
Atu2459	59.985	2.15028	0.333484	6.44792	1.13397e-10	2.26835e-09
Atu2460	258.934	2.75522	0.271116	10.1625	2.91368e-24	2.37487e-22
Atu2461	1473.64	1.76891	0.24618	7.18545	6.69838e-13	1.88556e-11
Atu2462	1032.59	1.77154	0.224413	7.89412	2.92361e-15	1.09355e-13
Atu2472	411.913	1.35377	0.278061	4.86862	1.1238e-06	9.69524e-06
Atu2473	279.222	1.02591	0.301657	3.40091	0.000671614	0.00273096
Atu2477	734.467	1.32729	0.240446	5.52009	3.38821e-08	4.09359e-07
Atu2486	561.57	1.1987	0.302493	3.96273	7.40968e-05	0.000395185
Atu2490	1449.5	-1.7967	0.246643	-7.28464	3.22531e-13	9.36885e-12
Atu2491	134.546	-1.90092	0.379799	-5.00507	5.58421e-07	5.0741e-06
Atu2495	640.022	1.03916	0.222297	4.67462	2.94498e-06	2.23679e-05
Atu2496	872.196	1.17205	0.184501	6.35253	2.11799e-10	4.00219e-09
Atu2497	847.85	1.53233	0.257597	5.94856	2.70518e-09	4.19688e-08
Atu2498	801.387	1.42326	0.219686	6.47863	9.25589e-11	1.88606e-09
Atu2499	416.399	1.42641	0.296135	4.81674	1.4592e-06	1.21289e-05
Atu2500	1018.96	1.11545	0.322876	3.45474	0.000550821	0.00231032
Atu2511	743.467	1.23934	0.229928	5.39012	7.04091e-08	7.92792e-07
Atu2513	924.202	-1.13545	0.384883	-2.95011	0.00317665	0.0103692
Atu2539	15.0873	-1.85419	0.502274	-3.69158	0.000222861	0.00103402
Atu2541	452.948	-1.35578	0.244149	-5.55308	2.80678e-08	3.46001e-07
Atu2543	6532.7	-1.13092	0.263208	-4.29668	1.73374e-05	0.000107958
Atu2544	539.926	-1.14534	0.218629	-5.23872	1.61697e-07	1.66295e-06
Atu2553	1756.22	-1.7837	0.244485	-7.29575	2.96998e-13	8.67328e-12
Atu2554	236.576	-1.56072	0.312332	-4.99697	5.82374e-07	5.25677e-06
Atu2555	171.669	-1.43431	0.268664	-5.33867	9.36326e-08	1.02464e-06
Atu2560	140.087	1.6152	0.277506	5.82042	5.87003e-09	8.34798e-08
Atu2561	2094.3	2.15221	0.185015	11.6326	2.81351e-31	3.84114e-29
Atu2562	321.835	2.02926	0.241926	8.38792	4.94823e-17	2.23324e-15
Atu2563	265.086	2.35244	0.258889	9.08665	1.02136e-19	5.57765e-18
Atu2596	453.5	-1.00875	0.184467	-5.46848	4.53919e-08	5.33086e-07
Atu2597	112.732	-1.38123	0.247772	-5.57459	2.4811e-08	3.08639e-07
Atu2600	654.092	-3.2455	0.223085	-14.5482	5.99179e-48	1.55815e-45
Atu2601	2189.33	-2.14626	0.210295	-10.206	1.86463e-24	1.54284e-22
Atu2602	377.255	-2.79586	0.295745	-9.45363	3.27276e-21	2.03097e-19
Atu2603	330.975	-2.35244	0.32069	-7.33556	2.20798e-13	6.58896e-12
Atu2604	630.671	-2.08217	0.352514	-5.90665	3.49138e-09	5.25245e-08
Atu2605	42.072	-1.12496	0.35664	-3.15433	0.0016087	0.00581024
Atu2606	276.106	-1.19058	0.303363	-3.92461	8.68716e-05	0.000454061
Atu2607	597.107	-1.99228	0.269173	-7.40149	1.3466e-13	4.20216e-12
Atu2608	534.142	-2.38491	0.260416	-9.15807	5.28324e-20	2.94406e-18
Atu2609	495.458	-2.21101	0.253653	-8.71665	2.86545e-18	1.42257e-16
Atu2621	1988.3	-1.18622	0.202491	-5.85812	4.68125e-09	6.79902e-08
Atu2624	14667	-1.07766	0.190222	-5.6653	1.46764e-08	1.93127e-07
Atu2625	1912.74	-1.39123	0.237938	-5.84705	5.00382e-09	7.20999e-08
Atu2636	17027.7	1.0699	0.189787	5.63739	1.72652e-08	2.23424e-07
Atu2637	11251.2	1.00634	0.189053	5.32306	1.02038e-07	1.09907e-06
Atu2655	4439.6	1.00738	0.2008	5.01683	5.2531e-07	4.82137e-06
Atu2656	2814.13	1.09175	0.217984	5.0084	5.48848e-07	5.01214e-06
Atu2663	2669.47	-2.33763	0.287999	-8.11679	4.78693e-16	1.9364e-14
Atu2673	512.645	-2.40283	0.278217	-8.63654	5.79418e-18	2.75148e-16
Atu2675	943.372	1.18703	0.235016	5.05086	4.39835e-07	4.09189e-06
Atu2676	249.286	1.08531	0.253541	4.28061	1.8638e-05	0.000115008
Atu2677	278.678	1.13787	0.265163	4.2912	1.77711e-05	0.000110032
Atu2678	1412.95	1.2167	0.252389	4.82075	1.43019e-06	1.1924e-05
Atu2679	889.701	1.07553	0.239698	4.48703	7.22242e-06	4.93637e-05
Atu2685	15485.8	1.54282	0.190571	8.09578	5.68983e-16	2.28472e-14
Atu2696	1971.53	1.50823	0.223155	6.7587	1.39238e-11	3.2775e-10
Atu2698	350.521	-1.0703	0.306671	-3.49007	0.000482886	0.0020618
Atu2703	4542.36	-2.17347	0.292694	-7.42573	1.12159e-13	3.54046e-12
Atu2708	1306.71	-1.61392	0.393619	-4.1002	4.12787e-05	0.000236045
Atu2721	264.56	-1.2867	0.250097	-5.14481	2.67796e-07	2.63028e-06
Atu2724	930.833	-1.65888	0.317103	-5.23136	1.68268e-07	1.72403e-06
Atu2725	413.959	-1.63747	0.295647	-5.53862	3.04864e-08	3.74126e-07
Atu2733	115.586	1.55378	0.268458	5.78778	7.13225e-09	1.00126e-07
Atu2746	2402.14	-1.88259	0.223419	-8.42626	3.56881e-17	1.62411e-15
Atu2748	3727.45	-1.40714	0.225108	-6.25094	4.08001e-10	7.37779e-09
Atu2757	72.4749	-1.2169	0.276985	-4.39336	1.11611e-05	7.29952e-05
Atu2758	159.455	-1.10444	0.232957	-4.74093	2.12736e-06	1.68369e-05
Atu2759	1694.42	-1.40243	0.216109	-6.48945	8.61527e-11	1.76872e-09
Atu2761	415.078	-1.03895	0.289554	-3.5881	0.000333094	0.00148492
Atu2776	2546.73	1.58879	0.215379	7.3767	1.6226e-13	4.89559e-12
Atu2777	7592.75	1.24578	0.180692	6.89451	5.40503e-12	1.3478e-10
Atu2784	2128.52	-1.12995	0.278233	-4.06115	4.88314e-05	0.000272667
Atu2785	4820.21	-1.3133	0.342641	-3.83288	0.000126649	0.000633362
Atu2791	1581.21	-1.25318	0.24776	-5.05805	4.23559e-07	3.96751e-06
Atu2821	190.893	1.49105	0.520429	2.86504	0.00416952	0.0130936
Atu2823	2562.38	-1.49509	0.23674	-6.31532	2.69596e-10	5.042e-09
Atu2826	2436.79	1.49888	0.255998	5.85505	4.76856e-09	6.90746e-08
Atu2830	115.65	-1.09072	0.329667	-3.30854	0.000937822	0.00365296
Atu2831	729.535	-1.63232	0.27073	-6.0293	1.64666e-09	2.61408e-08
Atu2832	348.512	-1.7314	0.264834	-6.53769	6.24776e-11	1.2973e-09
Atu2833	2690.7	-1.34959	0.224459	-6.01263	1.82537e-09	2.88102e-08
Atu3037	205.921	1.65248	0.349774	4.72443	2.30758e-06	1.80024e-05
Atu3038	355.608	1.6946	0.285673	5.93195	2.99361e-09	4.5793e-08
Atu3039	602.895	1.45068	0.205738	7.05109	1.77523e-12	4.77564e-11
Atu3040	586.741	1.00841	0.233056	4.32691	1.51219e-05	9.55794e-05
Atu3042	206.685	1.13576	0.353744	3.21067	0.00132425	0.00491005
Atu3043	211.573	1.30116	0.326911	3.98018	6.88643e-05	0.000369782
Atu3076	619.653	-1.70137	0.227736	-7.47078	7.97229e-14	2.59147e-12
Atu3094	116.821	-1.19507	0.273429	-4.37066	1.23869e-05	8.01482e-05
Atu3135	53.1293	1.08143	0.323416	3.34379	0.000826421	0.00326798
Atu3165	170.885	1.92721	0.324551	5.93808	2.88387e-09	4.42383e-08
Atu3166	61.1515	1.99354	0.451399	4.41637	1.00371e-05	6.66012e-05
Atu3167	92.6937	1.71538	0.405766	4.22751	2.3629e-05	0.000142906
Atu3168	62.9846	1.06835	0.345198	3.0949	0.00196881	0.00687885
Atu3169	74.9014	1.06253	0.29152	3.64478	0.000267623	0.00122505
Atu3190	113.707	-1.40522	0.345011	-4.07298	4.64161e-05	0.000261318
Atu3191	1182.39	-3.30573	0.265828	-12.4356	1.67477e-35	3.04864e-33
Atu3199	81.5935	-1.06351	0.382419	-2.78102	0.0054189	0.0163827
Atu3202	1716.52	-2.23609	0.202945	-11.0182	3.1232e-28	3.48078e-26
Atu3203	989.74	-1.96629	0.247528	-7.94369	1.96258e-15	7.49486e-14
Atu3210	2538.45	-1.03266	0.206269	-5.00636	5.54689e-07	5.04859e-06
Atu3212	1683.68	1.98202	0.309242	6.40927	1.46216e-10	2.88263e-09
Atu3213	228.708	2.68641	0.361128	7.43895	1.01488e-13	3.22224e-12
Atu3214	202.358	2.36221	0.356568	6.62486	3.47575e-11	7.62291e-10
Atu3215	159.629	3.00003	0.365162	8.2156	2.11111e-16	8.7339e-15
Atu3216	103.11	2.88027	0.390198	7.38156	1.56449e-13	4.773e-12
Atu3217	632.999	2.43437	0.254982	9.54725	1.33187e-21	8.45736e-20
Atu3228	393.774	2.98873	0.285313	10.4752	1.12254e-25	1.00495e-23
Atu3229	397.165	5.1637	0.293634	17.5855	3.18018e-69	1.44725e-66
Atu3230	567.668	4.77418	0.298154	16.0124	1.04617e-57	4.0808e-55
Atu3283	59.033	-1.10366	0.315663	-3.49634	0.000471688	0.00201872
Atu3284	43.2804	-1.17274	0.447894	-2.61835	0.00883567	0.024568
Atu3288	62.6873	-1.01997	0.28006	-3.64197	0.000270557	0.00123435
Atu3293	1987.37	1.14998	0.202941	5.66659	1.45671e-08	1.92152e-07
Atu3298	2638.86	-3.71854	0.33788	-11.0055	3.59468e-28	3.92611e-26
Atu3300	2561.93	1.08506	0.212383	5.10899	3.23891e-07	3.13611e-06
Atu3301	776.695	1.09562	0.271363	4.03748	5.40286e-05	0.000298936
Atu3325	262.276	-1.37629	0.206891	-6.65224	2.8866e-11	6.40802e-10
Atu3326	749.617	-1.50106	0.263309	-5.70075	1.19281e-08	1.60442e-07
Atu3327	3895.59	-1.21598	0.183007	-6.64448	3.04284e-11	6.72752e-10
Atu3333	53.9354	1.59191	0.323702	4.91784	8.75053e-07	7.745e-06
Atu3334	27.3913	1.28712	0.393604	3.27008	0.00107515	0.00408997
Atu3337	352.256	-1.77634	0.519822	-3.41722	0.00063265	0.00259377
Atu3339	1433.63	-2.95829	0.938099	-3.15349	0.0016133	0.0058194
Atu3340	938.5	-2.46025	0.804293	-3.05891	0.00222147	0.0075869
Atu3344	128.652	-1.82443	0.424803	-4.29478	1.7487e-05	0.000108707
Atu3345	24.4094	-3.72075	0.618911	-6.01178	1.83503e-09	2.88792e-08
Atu3346	74.9396	-2.17037	0.466232	-4.65513	3.23771e-06	2.43207e-05
Atu3347	946.27	2.84825	0.484505	5.87868	4.13543e-09	6.08721e-08
Atu3348	554.602	2.41212	0.483369	4.99023	6.03075e-07	5.42569e-06
Atu3349	98.0708	1.96156	0.55739	3.51919	0.000432866	0.00187016
Atu3357	5204.33	1.45507	0.343117	4.24073	2.22789e-05	0.000135636
Atu3362	2036.53	1.56686	0.20247	7.73873	1.00414e-14	3.58407e-13
Atu3363	924.803	-1.14203	0.188361	-6.06296	1.33635e-09	2.15911e-08
Atu3366	73.1708	-1.42541	0.342591	-4.16067	3.17319e-05	0.000186934
Atu3367	220.535	-1.29197	0.277205	-4.66071	3.15121e-06	2.37036e-05
Atu3378	30.7398	-1.17001	0.381511	-3.06679	0.00216372	0.00742682
Atu3388	153.256	-1.35658	0.280622	-4.83418	1.33698e-06	1.12155e-05
Atu3389	122.88	-1.06897	0.313792	-3.40661	0.000657754	0.00268862
Atu3390	208.001	-1.02605	0.35304	-2.90632	0.00365711	0.0116929
Atu3393	170.673	-1.25086	0.329385	-3.79757	0.000146123	0.000715676
Atu3394	387.106	-1.10687	0.25124	-4.40563	1.05479e-05	6.93165e-05
Atu3398	59.9273	1.36602	0.340197	4.01537	5.9353e-05	0.000323803
Atu3415	74.5959	1.15629	0.347227	3.33006	0.000868262	0.00341366
Atu3416	79.1109	2.06187	0.322552	6.39236	1.63349e-10	3.19731e-09
Atu3417	48.6626	2.62356	0.420284	6.24236	4.31027e-10	7.71751e-09
Atu3418	21.182	2.49804	0.519848	4.80532	1.54501e-06	1.27452e-05
Atu3419	33.5642	2.32182	0.439574	5.28197	1.27801e-07	1.33701e-06
Atu3420	104.162	3.22604	0.372771	8.65423	4.96255e-18	2.37724e-16
Atu3421	22.7255	2.47462	0.515227	4.80297	1.56328e-06	1.28185e-05
Atu3424	607.531	4.45358	0.36294	12.2708	1.29891e-34	2.21667e-32
Atu3425	632.077	4.31755	0.466428	9.25664	2.10964e-20	1.22561e-18
Atu3426	1354.34	4.37929	0.4956	8.83632	9.89192e-19	5.04858e-17
Atu3427	87.9783	4.32684	0.497947	8.68937	3.6447e-18	1.79313e-16
Atu3428	334.916	4.88738	0.53487	9.1375	6.39156e-20	3.52569e-18
Atu3430	135.593	3.16284	0.403013	7.848	4.22722e-15	1.55843e-13
Atu3436	21.9153	1.25386	0.484317	2.58892	0.00962766	0.0264072
Atu3438	100.42	1.20149	0.250429	4.79774	1.60469e-06	1.31383e-05
Atu3439	72.8029	1.13992	0.272817	4.17834	2.93646e-05	0.000173931
Atu3444	107.814	1.95472	0.309204	6.32178	2.58563e-10	4.85228e-09
Atu3445	42.698	2.56859	0.392288	6.54773	5.84166e-11	1.23171e-09
Atu3446	55.3764	3.22094	0.490819	6.56237	5.29602e-11	1.12535e-09
Atu3447	35.2322	3.64647	0.674598	5.4054	6.46652e-08	7.37237e-07
Atu3448	76.7433	2.64032	0.469157	5.62778	1.82539e-08	2.34001e-07
Atu3450	63.5406	1.16195	0.356508	3.25926	0.00111703	0.00422737
Atu3451	163.279	3.51561	0.326405	10.7707	4.73402e-27	4.87783e-25
Atu3464	53.9396	1.96743	0.432564	4.54831	5.40783e-06	3.87053e-05
Atu3470	37.8676	1.18324	0.424588	2.7868	0.00532315	0.0161499
Atu3471	1519.98	1.55952	0.273766	5.69655	1.22257e-08	1.6404e-07
Atu3480	313.725	1.16212	0.262206	4.43208	9.33272e-06	6.24583e-05
Atu3481	180.276	1.33275	0.297773	4.47573	7.61509e-06	5.17239e-05
Atu3499	256.481	2.42154	0.336127	7.20423	5.83717e-13	1.65165e-11
Atu3504	5890.98	2.16796	0.42725	5.07422	3.89086e-07	3.66345e-06
Atu3509	370.395	1.06596	0.311438	3.42269	0.00062005	0.00254594
Atu3512	175.472	1.21628	0.381931	3.18455	0.0014498	0.00529589
Atu3521	118.046	-1.16998	0.245916	-4.75763	1.9588e-06	1.56389e-05
Atu3539	1414.71	1.45211	0.319031	4.55162	5.32352e-06	3.8202e-05
Atu3544	383.365	-1.0433	0.254758	-4.09528	4.21666e-05	0.000240367
Atu3546	1956.95	-1.52654	0.248982	-6.13115	8.72448e-10	1.47506e-08
Atu3564	897.707	1.15586	0.1951	5.92445	3.13352e-09	4.77994e-08
Atu3578	375.539	1.2534	0.306514	4.08922	4.32818e-05	0.00024621
Atu3605	381.28	-1.35364	0.202224	-6.6938	2.17452e-11	4.94795e-10
Atu3611	687.903	-1.25354	0.216632	-5.78651	7.18639e-09	1.00628e-07
Atu3612	693.95	-1.25095	0.25506	-4.90454	9.36456e-07	8.20864e-06
Atu3615	40.2581	1.16232	0.403082	2.88358	0.00393189	0.0124476
Atu3617	2480.32	-2.03531	0.260218	-7.82157	5.21698e-15	1.89933e-13
Atu3618	222.416	-2.96494	0.31913	-9.2907	1.53271e-20	9.00015e-19
Atu3630	2522.86	-1.21186	0.228252	-5.30933	1.10031e-07	1.1782e-06
Atu3636	237.491	-1.11312	0.281503	-3.95422	7.67862e-05	0.000407116
Atu3664	85.0844	-1.16134	0.321049	-3.61733	0.000297657	0.00134117
Atu3673	556.056	1.64317	0.220165	7.46335	8.43513e-14	2.72569e-12
Atu3675	796.651	1.84891	0.216566	8.53739	1.37285e-17	6.4078e-16
Atu3676	132.513	1.07206	0.253619	4.22706	2.3676e-05	0.000143025
Atu3677	288.1	1.00172	0.221905	4.51419	6.35591e-06	4.42161e-05
Atu3678	72.8589	1.46161	0.281916	5.18456	2.16525e-07	2.17761e-06
Atu3679	56.7101	1.1169	0.311847	3.58155	0.000341557	0.0015173
Atu3696	57.5394	1.24517	0.309674	4.0209	5.79763e-05	0.000316926
Atu3701	226.611	1.18508	0.304098	3.89701	9.73872e-05	0.000503628
Atu3705	1509.69	1.04453	0.253789	4.11576	3.85898e-05	0.00022183
Atu3706	1744.21	-1.99924	0.301454	-6.63199	3.31186e-11	7.29277e-10
Atu3707	3335.56	-1.03318	0.279533	-3.6961	0.000218933	0.00101971
Atu3708	1045.8	-1.67246	0.270835	-6.1752	6.60777e-10	1.14193e-08
Atu3714	1922.79	-1.2768	0.202219	-6.31393	2.72041e-10	5.07037e-09
Atu3715	1170.75	-1.60778	0.263826	-6.09411	1.10051e-09	1.80476e-08
Atu3716	393.125	-1.6028	0.271824	-5.89648	3.71339e-09	5.52556e-08
Atu3717	1210.08	-1.54223	0.254983	-6.04835	1.4634e-09	2.33673e-08
Atu3720	89.4658	1.68515	0.312511	5.3923	6.9563e-08	7.86508e-07
Atu3721	87.1763	1.88965	0.274208	6.89131	5.52814e-12	1.37223e-10
Atu3722	1076.76	1.65122	0.185353	8.90853	5.17123e-19	2.74175e-17
Atu3723	537.303	2.20957	0.205445	10.755	5.61116e-27	5.57137e-25
Atu3724	764.455	2.4349	0.245761	9.9076	3.85817e-23	2.88623e-21
Atu3726	3242.98	1.09512	0.24779	4.41956	9.89035e-06	6.58673e-05
Atu3727	1162.86	-1.78502	0.246405	-7.24428	4.34741e-13	1.23652e-11
Atu3728	55.6272	2.08683	0.362886	5.75065	8.8902e-09	1.22814e-07
Atu3729	117.067	2.58452	0.328936	7.85719	3.92843e-15	1.4594e-13
Atu3740	5188.52	1.72182	0.410807	4.19132	2.77339e-05	0.000165705
Atu3743	774.717	-1.34416	0.192506	-6.98245	2.90082e-12	7.47234e-11
Atu3748	850.327	-2.20269	0.282247	-7.80412	5.9918e-15	2.16697e-13
Atu3752	870.184	1.06155	0.248012	4.28024	1.86693e-05	0.000115071
Atu3758	622.099	-1.2757	0.26504	-4.81324	1.48506e-06	1.23064e-05
Atu3765	3910.54	1.09694	0.184539	5.94419	2.77824e-09	4.28586e-08
Atu3805	376.74	-1.47418	0.246991	-5.96858	2.3933e-09	3.74494e-08
Atu3812	149.163	1.02089	0.342151	2.98375	0.00284744	0.00939001
Atu3818	144.471	-1.06753	0.394177	-2.70825	0.0067639	0.0195956
Atu3826	160.193	-1.33672	0.252713	-5.28947	1.22673e-07	1.29078e-06
Atu3827	116.476	-1.9267	0.25676	-7.50389	6.19524e-14	2.03808e-12
Atu3828	62.9442	-1.68758	0.305129	-5.53069	3.18977e-08	3.88825e-07
Atu3884	532.441	1.07637	0.224083	4.80343	1.55968e-06	1.28081e-05
Atu3891	992.032	1.26531	0.454698	2.78275	0.0053901	0.0163258
Atu3892	108.242	1.51263	0.335405	4.50985	6.48726e-06	4.50724e-05
Atu3893	268.369	1.15681	0.404534	2.85962	0.00424152	0.0132739
Atu3919	45.1151	1.22499	0.357191	3.4295	0.000604698	0.00249792
Atu3927	209.776	-1.08326	0.207151	-5.22933	1.70126e-07	1.73981e-06
Atu3939	659.003	-1.40977	0.236597	-5.9585	2.54565e-09	3.96063e-08
Atu3940	8163.79	-1.08833	0.253417	-4.29464	1.74974e-05	0.000108707
Atu3942	454.624	-1.1961	0.255134	-4.68811	2.75736e-06	2.12084e-05
Atu3944	21.3282	-1.13473	0.426975	-2.65761	0.0078698	0.0222794
Atu3948	703.859	3.55356	0.854436	4.15895	3.19707e-05	0.000187935
Atu3949	453.489	3.40475	0.818619	4.15914	3.19448e-05	0.000187935
Atu3950	524.017	3.61079	0.779921	4.62968	3.66226e-06	2.71365e-05
Atu3952	606.519	4.09609	0.51587	7.94015	2.0193e-15	7.6579e-14
Atu3955	44.5007	-1.21225	0.340212	-3.56322	0.000366339	0.00160948
Atu3974	422.495	-2.01853	0.341316	-5.91395	3.34009e-09	5.03873e-08
Atu3975	70.4801	-2.39539	0.376546	-6.36146	1.99839e-10	3.78931e-09
Atu3976	189.474	-1.9404	0.407099	-4.76641	1.87539e-06	1.50389e-05
Atu3982	417.203	-1.54198	0.261159	-5.90437	3.53991e-09	5.31083e-08
Atu3997	390.427	-1.12402	0.417829	-2.69013	0.00714239	0.0205287
Atu3998	203.308	-1.69871	0.375799	-4.52026	6.17649e-06	4.32095e-05
Atu3999	101.354	-1.99633	0.457019	-4.36817	1.25295e-05	8.08786e-05
Atu4000	231.054	-2.18054	0.438342	-4.97451	6.54145e-07	5.86582e-06
Atu4001	151.476	-2.35822	0.368883	-6.39288	1.62793e-10	3.19731e-09
Atu4002	76.9861	-1.10099	0.269372	-4.08724	4.36536e-05	0.000247809
Atu4008	695.332	1.09398	0.381006	2.87128	0.00408808	0.0128674
Atu4017	714.333	-1.35822	0.313816	-4.32807	1.50422e-05	9.52965e-05
Atu4021	58.8555	-1.00763	0.282812	-3.56292	0.000366755	0.00161001
Atu4036	187.325	1.19779	0.332203	3.6056	0.000311431	0.00139977
Atu4037	2314.2	1.70433	0.350098	4.86816	1.12641e-06	9.70244e-06
Atu4053	481.23	-1.15284	0.213032	-5.41157	6.24744e-08	7.16749e-07
Atu4062	200.877	-1.17252	0.220752	-5.31146	1.0875e-07	1.16676e-06
Atu4064	1098.59	-1.29168	0.228076	-5.66337	1.48432e-08	1.94853e-07
Atu4073	1216.25	1.55773	0.309076	5.03995	4.65655e-07	4.30278e-06
Atu4076	3029.63	1.11502	0.252208	4.42103	9.82311e-06	6.54994e-05
Atu4077	3702.55	1.44554	0.227181	6.36295	1.97912e-10	3.78931e-09
Atu4078	8291.93	1.23771	0.231578	5.34466	9.05854e-08	9.97352e-07
Atu4080	106.539	2.10945	0.261095	8.07925	6.51675e-16	2.59766e-14
Atu4081	980.897	1.52752	0.236403	6.46151	1.03661e-10	2.09664e-09
Atu4090	531.516	-1.6941	0.31756	-5.33474	9.56821e-08	1.04088e-06
Atu4091	1849.05	-2.8421	0.246283	-11.54	8.29649e-31	1.10505e-28
Atu4092	1000.98	-3.26613	0.246494	-13.2503	4.49171e-40	9.43432e-38
Atu4095	228.156	1.45526	0.290525	5.00909	5.46884e-07	5.00257e-06
Atu4097	184.193	-1.30845	0.241564	-5.41656	6.07557e-08	6.98498e-07
Atu4098	537.452	-1.39103	0.233967	-5.94543	2.75725e-09	4.26554e-08
Atu4103	492.804	-1.18064	0.267467	-4.41415	1.01409e-05	6.71266e-05
Atu4104	20247.3	-1.87688	0.23709	-7.91632	2.44651e-15	9.21406e-14
Atu4105	71.3273	-1.4469	0.304714	-4.74839	2.05043e-06	1.63227e-05
Atu4114	1515.52	-1.11214	0.270478	-4.11174	3.92688e-05	0.00022526
Atu4115	1296.81	-1.1454	0.234949	-4.8751	1.08751e-06	9.41185e-06
Atu4116	1264.78	-1.15464	0.204535	-5.64518	1.65009e-08	2.14042e-07
Atu4134	77.0859	1.41891	0.361817	3.92161	8.79597e-05	0.000459224
Atu4135	1412.07	1.81012	0.290074	6.2402	4.37009e-10	7.79903e-09
Atu4137	14.142	1.62055	0.622741	2.60229	0.00926047	0.0255154
Atu4138	107.822	1.43783	0.314356	4.5739	4.78732e-06	3.45814e-05
Atu4139	19.5095	2.01349	0.527608	3.81626	0.000135492	0.000669614
Atu4140	38.9414	1.36549	0.35913	3.8022	0.000143415	0.000704306
Atu4142	193.562	1.31981	0.217869	6.05781	1.3799e-09	2.21636e-08
Atu4143	22.9772	1.29633	0.421846	3.07299	0.00211929	0.00730646
Atu4153	4390.36	2.70648	0.480339	5.63453	1.7554e-08	2.26091e-07
Atu4154	1474.94	4.47097	0.768643	5.81671	6.00176e-09	8.51315e-08
Atu4155	474.469	3.574	0.428918	8.33261	7.90826e-17	3.45496e-15
Atu4156	1176.86	3.79701	0.389746	9.74226	1.99075e-22	1.43046e-20
Atu4160	490.371	1.09311	0.241292	4.53023	5.89197e-06	4.1464e-05
Atu4164	1198.29	1.34418	0.283655	4.7388	2.14991e-06	1.69909e-05
Atu4165	726.706	2.50758	0.201138	12.467	1.13028e-35	2.12843e-33
Atu4167	264.585	1.46522	0.239848	6.10893	1.00299e-09	1.67502e-08
Atu4169	1739.76	-1.10868	0.219728	-5.04567	4.51931e-07	4.19014e-06
Atu4171	549.23	-3.1303	0.376646	-8.31099	9.49063e-17	4.11336e-15
Atu4172	2909.26	-1.34838	0.245124	-5.50082	3.78034e-08	4.50377e-07
Atu4176	2046.93	-1.35125	0.308594	-4.37872	1.19378e-05	7.76101e-05
Atu4181	1368.97	-1.25537	0.277727	-4.52015	6.17957e-06	4.32095e-05
Atu4182	112.127	-1.78056	0.367087	-4.85051	1.23147e-06	1.04915e-05
Atu4183	6464.94	-1.17701	0.267957	-4.39253	1.12037e-05	7.30984e-05
Atu4185	266.816	-1.61907	0.256058	-6.32306	2.56433e-10	4.8289e-09
Atu4187	20.9007	-1.16562	0.435734	-2.67506	0.00747152	0.0213288
Atu4201	70.2388	-1.83634	0.292292	-6.28258	3.33008e-10	6.12308e-09
Atu4221	25.9761	1.22393	0.412392	2.96788	0.00299863	0.00982924
Atu4222	123.554	1.3096	0.27448	4.77122	1.83112e-06	1.48145e-05
Atu4224	56.091	1.3763	0.396104	3.47458	0.000511647	0.00217271
Atu4295	114.635	1.14618	0.28109	4.07765	4.5494e-05	0.000257187
Atu4299	432.082	2.34098	0.371974	6.29339	3.10605e-10	5.73046e-09
Atu4300	207.078	2.31563	0.329496	7.02778	2.09844e-12	5.53603e-11
Atu4308	139.82	1.38221	0.314213	4.39895	1.08777e-05	7.12266e-05
Atu4310	127.825	-2.32958	0.266232	-8.75019	2.13002e-18	1.06716e-16
Atu4311	38.8892	-2.52481	0.390714	-6.46204	1.033e-10	2.09664e-09
Atu4312	330.055	-1.9612	0.30591	-6.41105	1.44525e-10	2.8596e-09
Atu4313	46.6065	-1.72939	0.329877	-5.24255	1.58376e-07	1.63187e-06
Atu4314	264.451	-1.4723	0.231099	-6.37084	1.87994e-10	3.6149e-09
Atu4315	71.4805	-1.65798	0.297356	-5.57575	2.46467e-08	3.07296e-07
Atu4316	102.002	-1.39753	0.265098	-5.27174	1.35139e-07	1.40839e-06
Atu4326	79.4791	1.22919	0.330936	3.71427	0.000203789	0.000961045
Atu4356	327.2	-1.7912	0.279166	-6.41624	1.39682e-10	2.77383e-09
Atu4369	4729.34	-2.89607	0.955598	-3.03063	0.00244043	0.0082216
Atu4370	1311.99	-4.69028	1.25673	-3.73212	0.000189872	0.00090479
Atu4371	292.283	-3.49939	0.903254	-3.87421	0.000106972	0.000546466
Atu4373	1067.59	-1.51568	0.482756	-3.13964	0.00169154	0.00605342
Atu4382	96.6317	-2.09828	0.413468	-5.07483	3.87834e-07	3.65796e-06
Atu4383	99.556	-2.43217	0.495641	-4.90713	9.24186e-07	8.12665e-06
Atu4385	146.652	-4.51762	1.03219	-4.37674	1.20468e-05	7.82257e-05
Atu4386	69.702	-2.64392	0.933868	-2.83115	0.00463811	0.0143473
Atu4387	117.895	-1.61688	0.514971	-3.13975	0.0016909	0.00605342
Atu4388	99.1882	-3.22865	1.02649	-3.14532	0.00165907	0.00594889
Atu4389	108.799	-5.30025	1.09464	-4.84199	1.28544e-06	1.08665e-05
Atu4392	53.1496	-2.89858	0.543812	-5.33011	9.81559e-08	1.06144e-06
Atu4394	31.9561	-2.15738	0.495759	-4.35167	1.35104e-05	8.69027e-05
Atu4396	48.4284	-4.09747	0.511889	-8.00462	1.1984e-15	4.64146e-14
Atu4397	35.7977	-3.00421	0.534537	-5.6202	1.90736e-08	2.43367e-07
Atu4398	12.6569	-2.35288	0.628787	-3.74193	0.000182613	0.000875549
Atu4400	213.903	-3.55	0.498186	-7.12586	1.03429e-12	2.83833e-11
Atu4401	76.9985	-3.51747	0.939666	-3.74332	0.000181608	0.000871802
Atu4402	39.081	-2.8326	0.604207	-4.68813	2.7571e-06	2.12084e-05
Atu4403	26.6104	-3.75124	0.804836	-4.66088	3.14862e-06	2.37036e-05
Atu4404	44.7164	-3.10862	0.619769	-5.01577	5.28205e-07	4.83981e-06
Atu4418	1042.78	1.8992	0.491608	3.86324	0.000111893	0.000565264
Atu4421	1525.6	-1.20147	0.264932	-4.535	5.76046e-06	4.08544e-05
Atu4422	316.693	-1.9386	0.304723	-6.36185	1.9934e-10	3.78931e-09
Atu4423	171.857	-2.24607	0.365522	-6.14483	8.00475e-10	1.37465e-08
Atu4424	740.163	-2.6975	0.279383	-9.65522	4.67148e-22	3.18887e-20
Atu4425	474.474	-2.93087	0.310289	-9.4456	3.53385e-21	2.16835e-19
Atu4426	1144.31	-2.92285	0.30433	-9.60418	7.67637e-22	5.05068e-20
Atu4442	682.04	1.32549	0.331562	3.99772	6.39553e-05	0.000346832
Atu4443	300.172	1.18875	0.351295	3.3839	0.000714631	0.00288227
Atu4445	1161.04	1.31307	0.243344	5.39595	6.8161e-08	7.73862e-07
Atu4461	22.4136	1.36614	0.523632	2.60897	0.00908142	0.0251362
Atu4462	797.003	2.58734	0.312025	8.29207	1.1129e-16	4.78547e-15
Atu4464	10710.4	1.86067	0.168575	11.0376	2.51641e-28	2.92386e-26
Atu4473	2561.12	-1.46004	0.2735	-5.33836	9.3793e-08	1.02464e-06
Atu4474	1835.53	-1.66928	0.236099	-7.07027	1.54638e-12	4.20138e-11
Atu4485	941.557	-1.10442	0.298677	-3.69769	0.00021757	0.00101722
Atu4489	7475.62	1.1009	0.247057	4.45606	8.34784e-06	5.61423e-05
Atu4491	711.213	-1.14827	0.24853	-4.62026	3.83268e-06	2.82841e-05
Atu4492	459.561	1.43773	0.259663	5.5369	3.0787e-08	3.76125e-07
Atu4493	383.757	1.01153	0.289738	3.49118	0.000480884	0.00205486
Atu4500	127.838	-1.00918	0.27986	-3.60601	0.000310936	0.0013987
Atu4538	234.033	1.32563	0.241525	5.48858	4.05172e-08	4.8101e-07
Atu4541	32.2457	1.83707	0.547169	3.35741	0.000786765	0.00313386
Atu4542	32.9331	1.43906	0.511002	2.81616	0.00486011	0.0149359
Atu4583	238.994	1.80713	0.219919	8.21726	2.08207e-16	8.67954e-15
Atu4593	182	-1.0147	0.232443	-4.36537	1.26909e-05	8.18241e-05
Atu4594	116.176	-1.22237	0.341577	-3.57861	0.000345431	0.00153241
Atu4595	79.3717	-1.26965	0.365534	-3.47342	0.000513871	0.00217708
Atu4597	77.6885	-1.09355	0.352247	-3.10448	0.00190611	0.0067027
Atu4599	92.3312	-1.05325	0.271819	-3.87482	0.000106702	0.0005456
Atu4600	3005.11	-1.48587	0.230227	-6.45394	1.08979e-10	2.19607e-09
Atu4606	2730.72	-1.02408	0.204989	-4.99579	5.85967e-07	5.28047e-06
Atu4619	1101.31	1.90983	0.191058	9.99604	1.58614e-23	1.21999e-21
Atu4627	1234.6	-1.25862	0.197395	-6.37616	1.81582e-10	3.50395e-09
Atu4629	107.103	1.59247	0.247175	6.44269	1.17373e-10	2.33931e-09
Atu4631	45.9686	1.05198	0.322242	3.26456	0.00109634	0.00415771
Atu4639	29.4856	-1.16693	0.386305	-3.02074	0.0025216	0.00845852
Atu4641	360.066	1.19309	0.269856	4.42121	9.81498e-06	6.54994e-05
Atu4642	17937.2	3.65927	0.36022	10.1584	3.04001e-24	2.44139e-22
Atu4655	311.79	1.25381	0.392866	3.19144	0.00141567	0.00518858
Atu4665	417.308	1.2454	0.339134	3.6723	0.000240374	0.00110868
Atu4666	826.286	-1.13048	0.230583	-4.90269	9.45349e-07	8.27332e-06
Atu4669	218.945	-1.02527	0.286519	-3.57836	0.00034576	0.00153263
Atu4675	987.446	-1.02551	0.269017	-3.81207	0.000137806	0.000680432
Atu4697	58.343	-1.00712	0.322716	-3.12077	0.00180376	0.00639633
Atu4707	404.669	1.42285	0.345503	4.11819	3.81867e-05	0.000219806
Atu4708	792.678	1.93138	0.287198	6.7249	1.75713e-11	4.04882e-10
Atu4709	53.2885	2.10809	0.397146	5.3081	1.10772e-07	1.18381e-06
Atu4710	280.282	1.32612	0.495994	2.67365	0.00750302	0.0213852
Atu4718	45.4108	-1.78414	0.354065	-5.039	4.67964e-07	4.31681e-06
Atu4719	100.369	-1.39541	0.272749	-5.11608	3.11957e-07	3.03671e-06
Atu4724	24.8013	2.21125	0.490738	4.50598	6.60683e-06	4.56695e-05
Atu4726	51.9559	1.31994	0.352475	3.74476	0.000180564	0.000868013
Atu4739	59.7912	1.67548	0.624204	2.68419	0.0072706	0.0208315
Atu4740	152.011	2.71423	1.01589	2.67177	0.0075452	0.0214942
Atu4744	134.41	1.81274	0.436889	4.14922	3.33616e-05	0.00019548
Atu4746	22.2015	1.60972	0.519358	3.09944	0.00193888	0.0068029
Atu4748	22.9221	1.59891	0.607169	2.63339	0.0084536	0.0236936
Atu4751	68.241	-1.17233	0.301502	-3.88829	0.000100953	0.000519118
Atu4780	487.532	1.33303	0.293396	4.54343	5.53462e-06	3.94574e-05
Atu4833	646.938	1.31522	0.290256	4.53124	5.86375e-06	4.13186e-05
Atu4834	1027.86	1.07953	0.195662	5.51731	3.44231e-08	4.14063e-07
Atu4840	23.9982	1.36343	0.443169	3.07654	0.00209418	0.00723817
Atu4841	192.649	1.51593	0.349809	4.3336	1.46693e-05	9.35855e-05
Atu4842	1330.52	1.79119	0.258579	6.92707	4.29635e-12	1.08121e-10
Atu4843	497.816	1.65842	0.259571	6.38908	1.66884e-10	3.25483e-09
Atu4844	151.265	1.54649	0.289952	5.33359	9.62887e-08	1.04539e-06
Atu4845	291.686	1.57414	0.293074	5.37113	7.82466e-08	8.77423e-07
Atu4846	219.77	1.82093	0.272831	6.67421	2.48569e-11	5.60925e-10
Atu4847	310.592	1.72854	0.322332	5.3626	8.20307e-08	9.16093e-07
Atu4848	323.845	1.40597	0.325678	4.31707	1.58118e-05	9.94792e-05
Atu4850	70.7878	1.09417	0.363837	3.00731	0.00263572	0.00876593
Atu4851	39.895	1.10437	0.421662	2.61908	0.00881662	0.0245398
Atu4861	101.259	4.14498	0.621307	6.6714	2.53381e-11	5.6943e-10
Atu4862	386.173	3.55403	0.901584	3.94198	8.08108e-05	0.000426385
Atu4863	146.756	3.339	0.496205	6.72908	1.70741e-11	3.97865e-10
Atu4864	114.049	2.10184	0.502761	4.18059	2.90752e-05	0.000172774
Atu4876	614.657	-1.13338	0.19869	-5.70428	1.16837e-08	1.57542e-07
Atu4877	252.605	-1.87527	0.257986	-7.26887	3.62512e-13	1.04193e-11
Atu4878	145.453	-1.22134	0.240457	-5.07926	3.78909e-07	3.58618e-06
Atu5004	28.4379	-1.31457	0.403145	-3.2608	0.001111	0.00421039
Atu5005	30.2699	-1.04394	0.368469	-2.83319	0.00460853	0.0142747
Atu5027	58.5368	1.6921	0.334752	5.0548	4.30839e-07	4.0219e-06
Atu5048	37.994	1.519	0.351617	4.32003	1.56007e-05	9.82646e-05
Atu5053	427.225	1.49262	0.335602	4.44759	8.68401e-06	5.81882e-05
Atu5055	96.1259	1.6529	0.29483	5.60629	2.06704e-08	2.62514e-07
Atu5065	1559.15	4.17572	0.339456	12.3012	8.9242e-35	1.5721e-32
Atu5066	2403.26	3.89165	0.252425	15.4171	1.25662e-53	4.0367e-51
Atu5072	439.376	1.06762	0.242198	4.40806	1.04303e-05	6.86261e-05
Atu5073	379.41	1.37463	0.252091	5.45293	4.9547e-08	5.76921e-07
Atu5074	520.681	1.36299	0.248957	5.47479	4.38035e-08	5.16654e-07
Atu5088	12.4513	2.64282	0.658602	4.01277	6.00113e-05	0.000326742
Atu5098	294.978	5.3139	0.326257	16.2875	1.21127e-59	5.08827e-57
Atu5099	139.678	4.18084	0.329772	12.6779	7.83585e-37	1.58487e-34
Atu5100	238.475	3.01219	0.311492	9.67018	4.03672e-22	2.79045e-20
Atu5119	121.495	-1.14367	0.282734	-4.04505	5.2312e-05	0.000290321
Atu5126	904.248	-1.23189	0.181046	-6.8043	1.01539e-11	2.42141e-10
Atu5127	421.575	-1.04644	0.213652	-4.89787	9.68833e-07	8.45175e-06
Atu5137	1116.17	1.00633	0.25854	3.89234	9.92817e-05	0.000511971
Atu5138	1214.8	1.04873	0.225663	4.64732	3.36268e-06	2.51556e-05
Atu5157	538.16	1.20945	0.247934	4.87812	1.07099e-06	9.28364e-06
Atu5210	133.727	1.25122	0.297624	4.20402	2.6222e-05	0.000157016
Atu5211	247.331	1.58415	0.429639	3.68718	0.000226756	0.0010512
Atu5212	3959.08	6.33465	0.291635	21.7211	1.29544e-104	1.7686e-101
Atu5213	709.432	5.0917	0.458559	11.1037	1.2036e-28	1.42888e-26
Atu5234	43.9663	1.20718	0.348149	3.46742	0.000525482	0.00221766
Atu5247	59.366	-1.03652	0.322837	-3.21064	0.00132439	0.00491005
Atu5266	332.488	1.30726	0.271391	4.81686	1.45831e-06	1.21289e-05
Atu5267	146.96	1.27633	0.281515	4.5338	5.7932e-06	4.09801e-05
Atu5288	177.672	1.17877	0.251479	4.68735	2.76772e-06	2.12533e-05
Atu5295	3734.23	1.04075	0.207849	5.00723	5.52175e-07	5.03411e-06
Atu5305	96.5903	1.28084	0.348656	3.67364	0.000239122	0.00110384
Atu5306	1126.93	3.22505	0.311295	10.3601	3.76529e-25	3.26385e-23
Atu5307	192.054	1.71453	0.384502	4.45909	8.23065e-06	5.54224e-05
Atu5308	26.3184	1.41464	0.481195	2.93984	0.00328381	0.0106807
Atu5344	45.5639	1.12325	0.32721	3.4328	0.000597385	0.00247896
Atu5347	103.043	1.0069	0.313577	3.21103	0.00132261	0.00491005
Atu5368	29.6001	1.95089	0.402824	4.84305	1.27863e-06	1.08258e-05
Atu5374	143.179	1.47665	0.268454	5.50058	3.78544e-08	4.50377e-07
Atu5384	395.165	-2.04127	0.357657	-5.70734	1.14752e-08	1.55499e-07
Atu5389	509.081	2.5551	0.347524	7.35231	1.94816e-13	5.84554e-12
Atu5392	698.714	1.21311	0.296244	4.09497	4.22226e-05	0.000240435
Atu5395	276.47	-1.05235	0.265786	-3.9594	7.51388e-05	0.000399935
Atu5402	92.7969	-1.06814	0.33057	-3.23119	0.00123275	0.00459525
Atu5404	484.374	1.4258	0.248934	5.72764	1.01837e-08	1.39381e-07
Atu5419	496.323	3.19047	0.87599	3.64213	0.000270386	0.00123435
Atu5420	9205.92	3.75592	0.310774	12.0857	1.25696e-33	1.96122e-31
Atu5421	1970.83	3.41242	0.412407	8.2744	1.29106e-16	5.50818e-15
Atu5422	845.709	3.50622	0.325865	10.7597	5.33348e-27	5.39373e-25
Atu5423	2190.61	4.26749	0.212888	20.0457	2.19932e-89	2.00175e-86
Atu5424	3629.69	4.76196	0.206944	23.0109	3.62943e-117	1.98203e-113
Atu5425	1260.29	4.45902	0.285951	15.5936	8.04149e-55	2.74466e-52
Atu5426	1118.15	4.52222	0.358186	12.6254	1.53059e-36	2.98519e-34
Atu5427	953.014	4.12949	0.388634	10.6256	2.26434e-26	2.13199e-24
Atu5428	633.052	3.44029	0.373768	9.20436	3.43717e-20	1.95525e-18
Atu5429	13.726	2.0427	0.606194	3.36972	0.000752459	0.00301441
Atu5431	309.358	1.06645	0.264946	4.02517	5.69353e-05	0.000312486
Atu5432	77.1163	1.36764	0.301781	4.5319	5.84545e-06	4.12429e-05
Atu5439	133	1.00619	0.25789	3.90165	9.554e-05	0.000495013
Atu5445	134.027	-1.14008	0.23676	-4.81533	1.46957e-06	1.21965e-05
Atu5449	2187.76	1.42359	0.297075	4.79203	1.65105e-06	1.34774e-05
Atu5450	1022.53	1.59837	0.228096	7.00747	2.42667e-12	6.37119e-11
Atu5451	68.7708	1.71533	0.3106	5.52263	3.33971e-08	4.04394e-07
Atu5467	45.125	1.03373	0.322878	3.20162	0.00136657	0.00503886
Atu5469	1442.13	2.69102	0.261351	10.2966	7.30244e-25	6.13518e-23
Atu5470	331.141	2.56837	0.266198	9.64836	4.99492e-22	3.32649e-20
Atu5471	74.9043	1.94708	0.348159	5.5925	2.23827e-08	2.8229e-07
Atu5494	424.154	1.58425	0.289341	5.47539	4.36551e-08	5.16018e-07
Atu5516	751.31	-1.59978	0.41346	-3.86926	0.000109166	0.000553019
Atu5518	257.332	1.03691	0.270755	3.82971	0.000128296	0.000638671
Atu5525	15.0938	1.70429	0.521815	3.26608	0.00109047	0.00414119
Atu5526	244.729	2.54167	0.223923	11.3506	7.36346e-30	9.3516e-28
Atu5542	35.2863	1.05555	0.35515	2.97212	0.00295751	0.00971778
Atu6001	214.769	1.17206	0.240884	4.86564	1.1409e-06	9.7963e-06
Atu6028	27.1996	-1.48929	0.407654	-3.65332	0.000258866	0.00118996
Atu6057	331.103	1.03556	0.29412	3.52089	0.000430108	0.00186119
Atu6084	218.004	1.43436	0.383916	3.73613	0.000186876	0.000893633
Atu6085	786.168	1.72542	0.421052	4.09788	4.16956e-05	0.00023818
Atu6086	157.415	1.26481	0.37059	3.41295	0.000642628	0.00263073
Atu6087	192.421	1.52077	0.407366	3.73317	0.000189085	0.000902615
Atu6088	100.909	1.94343	0.481426	4.03681	5.41836e-05	0.000299188
Atu6089	271.629	1.98875	0.364695	5.45319	4.94747e-08	5.76921e-07
Atu6090	197.599	1.16	0.221471	5.23771	1.62579e-07	1.66888e-06
Atu6091	121.502	4.78471	0.410349	11.6601	2.03782e-31	2.85347e-29
Atu6092	271.567	4.25154	0.271798	15.6422	3.75238e-55	1.36612e-52
Atu6093	292.425	2.93776	0.292545	10.0421	9.95526e-24	7.76653e-22
Atu6098	107.796	-1.23344	0.272568	-4.52527	6.03194e-06	4.23399e-05
Atu6108	89.0886	-2.35888	0.348375	-6.77109	1.27814e-11	3.02162e-10
Atu6130	26.1207	1.12459	0.406349	2.76754	0.00564803	0.0169658
Atu6131	354.509	-1.08212	0.273444	-3.95738	7.5776e-05	0.000402542
Atu6152	113.135	1.01982	0.289727	3.51994	0.000431647	0.00186637
Atu6159	32.0404	1.40175	0.360113	3.89253	9.92059e-05	0.000511971
Atu6192	51.5441	1.26365	0.315838	4.00093	6.3094e-05	0.000342501
Atu8019	215.319	1.07857	0.380982	2.83104	0.00463968	0.0143473
Atu8021	281.81	1.5604	0.256406	6.08565	1.16022e-09	1.89133e-08
Atu8025	12.2301	-2.16451	0.613952	-3.52553	0.000422636	0.00183031
Atu8026	10.3244	-1.64037	0.630612	-2.60124	0.00928886	0.0255807
Atu8032	88.7674	1.34336	0.360737	3.72394	0.00019614	0.000929793
Atu8036	16.1312	-2.33987	0.529668	-4.41762	9.9795e-06	6.62993e-05
Atu8037	2159.93	-1.24009	0.231405	-5.35896	8.37035e-08	9.32867e-07
Atu8040	45.3221	-4.40325	0.545605	-8.0704	7.00683e-16	2.73316e-14
Atu8052	73.7647	1.1788	0.282002	4.1801	2.91377e-05	0.000172957
Atu8065	1325.39	-1.51163	0.37896	-3.98889	6.63838e-05	0.000357165
Atu8066	568.375	-1.65649	0.274729	-6.02956	1.6441e-09	2.61408e-08
Atu8067	754.217	-1.52456	0.267851	-5.69183	1.25687e-08	1.67409e-07
Atu8096	46.7858	1.40347	0.315094	4.45413	8.42323e-06	5.65797e-05
Atu8099	28.5073	1.37928	0.385967	3.57356	0.00035216	0.0015572
Atu8116	92.5593	-1.3899	0.365917	-3.79841	0.000145625	0.000713878
Atu8119	431.372	2.27108	0.27792	8.1717	3.04071e-16	1.24852e-14
Atu8132	282.285	-1.54409	0.318706	-4.84486	1.267e-06	1.07606e-05
Atu8136	205.887	1.64833	0.270146	6.10162	1.04999e-09	1.73958e-08
Atu8146	615.423	1.98989	0.24196	8.22406	1.9673e-16	8.26415e-15
Atu8150	144.539	4.16169	0.379475	10.967	5.50932e-28	5.78585e-26
Atu8151	52.4289	1.54284	0.35869	4.30131	1.69791e-05	0.000106212
Atu8153	50.4292	1.18009	0.308263	3.82819	0.000129089	0.000641452
Atu8157	939.949	3.98016	0.206543	19.2704	9.5191e-83	6.49798e-80
Atu8158	63.3252	1.15853	0.287332	4.03203	5.52979e-05	0.000305032
Atu8165	2447.26	1.01236	0.239055	4.23486	2.28697e-05	0.000139077
Atu8174	23.0905	-1.37298	0.42649	-3.21926	0.00128523	0.00478761
Atu8179	590.612	-1.10149	0.19565	-5.62991	1.803e-08	2.31675e-07
Atu8181	89.9009	-3.29322	0.32785	-10.0449	9.67346e-24	7.65605e-22
Atu8182	3591.58	-1.20459	0.213752	-5.63545	1.74602e-08	2.25414e-07
Atu8185	98.9949	1.3842	0.450654	3.07154	0.00212959	0.00733733
Atu8187	399.652	1.06406	0.218942	4.86001	1.17379e-06	1.00471e-05
Atu8195	737.186	1.09477	0.272047	4.02421	5.71667e-05	0.000313441
Atu8197	12.7265	-2.84787	0.784134	-3.63186	0.000281381	0.00127732
C1_1003889R	40.3837	1.26684	0.400914	3.15988	0.00157835	0.00571588
C1_1070866F	9.00273	2.91315	0.818496	3.55915	0.00037206	0.00163198
C1_1082502R	567.779	-2.86168	0.25734	-11.1202	1.00022e-28	1.21382e-26
C1_1163797F	47.6287	1.10102	0.3627	3.03561	0.0024005	0.00811207
C1_1275443R	16.7706	2.78989	0.636582	4.38261	1.17264e-05	7.63267e-05
C1_1626061F	18.7127	4.06217	0.766696	5.29828	1.169e-07	1.2372e-06
C1_1711559R	143.97	2.16977	0.272785	7.95414	1.80377e-15	6.9369e-14
C1_1721384R	8.35121	-1.81332	0.666244	-2.7217	0.00649462	0.018936
C1_1908143F	9.18943	-2.28771	0.725701	-3.15241	0.0016193	0.00583695
C1_1932436F	1147.17	-1.4101	0.368117	-3.83058	0.000127844	0.000637584
C1_2007231R	40.0601	2.55224	0.587204	4.34642	1.38377e-05	8.86144e-05
C1_2009030F	45.2399	-1.73412	0.333111	-5.20582	1.93137e-07	1.9641e-06
C1_2073536R	19.9536	2.73588	0.634405	4.31251	1.61413e-05	0.000101436
C1_2194376F	12.7922	2.69586	0.653342	4.12627	3.68698e-05	0.000213743
C1_2205841R	12.2562	-1.94868	0.572609	-3.40315	0.000666128	0.00271239
C1_2255692F	18.8089	-2.08276	0.480837	-4.33152	1.48081e-05	9.40315e-05
C1_2310423F	61.5824	-1.40484	0.39493	-3.55718	0.000374852	0.00164159
C1_2458707F	49.767	-1.8655	0.332663	-5.60779	2.04926e-08	2.60863e-07
C1_2479274R	4.95345	2.66652	0.992885	2.68563	0.00723929	0.0207635
C1_2670018F	5.50113	2.75681	0.948088	2.90775	0.00364036	0.0116462
C1_2670880F	7.09597	2.79301	0.906295	3.08179	0.00205759	0.00714334
C1_2670936R	51.1187	2.68754	0.47409	5.66883	1.43774e-08	1.90248e-07
C1_2681903F	39.9789	-2.03512	0.423636	-4.80393	1.55582e-06	1.27957e-05
C1_2716245R	35.2663	-1.57413	0.448101	-3.51289	0.000443263	0.00190955
C1_423383R	66.0253	-1.105	0.327372	-3.37537	0.000737167	0.00296005
C1_426274F	15.442	-1.63118	0.497777	-3.27694	0.0010494	0.00400195
C1_438132F	399.466	3.57472	0.239123	14.9493	1.57384e-50	4.29737e-48
C1_56400F	248.534	-1.20972	0.267897	-4.51561	6.31337e-06	4.40323e-05
C1_581234R	6.40617	-3.16416	1.01106	-3.12955	0.00175072	0.00624064
C1_720637R	589.798	2.75845	0.245411	11.2402	2.58937e-29	3.21376e-27
C1_942251R	273.97	1.8298	0.387572	4.72118	2.3448e-06	1.82407e-05
C1_989398F	73.9045	1.54776	0.433563	3.56986	0.000357168	0.00157425
C1_998095R	23.8255	-2.28122	0.446168	-5.11293	3.17203e-07	3.07681e-06
C2_1306368F	268.152	-1.14458	0.249886	-4.58039	4.64108e-06	3.36586e-05
C2_1310192F	79.5736	-2.03725	0.440506	-4.62479	3.74979e-06	2.77099e-05
C2_1492506R	25.5019	1.42495	0.422144	3.37551	0.000736783	0.00296005
C2_1636311R	10.6985	2.31182	0.646788	3.57431	0.000351159	0.00155403
C2_370614R	78.1737	1.066	0.288556	3.69425	0.000220534	0.00102497
C2_474057R	18.5722	4.30945	0.825567	5.21999	1.78928e-07	1.823e-06
C2_810582R	77.3569	1.52416	0.284815	5.35141	8.72714e-08	9.66713e-07
C2_844575R	140.061	-1.2167	0.286142	-4.25208	2.11795e-05	0.00012952
pAt_363131R	11.3094	1.86019	0.680046	2.73539	0.00623071	0.0183428
pAt_424531F	43.7484	1.63726	0.327515	4.99904	5.7617e-07	5.21842e-06
pAt_91656F	168.228	1.65275	0.249578	6.62218	3.53928e-11	7.7312e-10
pAt_98054F	36.0217	1.12911	0.391374	2.88499	0.00391427	0.012399

## Sheet: Tab 2 WT vs. lsrB
Table S4 Tab 2 : WT vs. lsrB (A. tumefaciens WT vs. A. tumefaciens ∆lsrB)
	baseMean	log2FoldChange	lfcSE	stat	pvalue	padj
Atu0277	816.931	-5.99376	0.210147	-28.5218	6.29212e-179	3.47011e-175
Atu5118	6213.45	-5.94141	0.319045	-18.6225	2.11203e-77	4.85326e-75
Atu1031	1014.56	-5.54548	0.205232	-27.0205	8.49567e-161	2.34268e-157
Atu5109	171.447	-5.02951	0.360509	-13.9511	3.09618e-44	3.04918e-42
Atu5110	738.335	-4.83861	0.274152	-17.6494	1.02865e-69	1.95621e-67
Atu5165	7812.43	-4.70016	0.249462	-18.8411	3.4737e-79	8.70794e-77
Atu5162	1736.66	-4.66291	0.278181	-16.7621	4.61828e-63	6.70259e-61
Atu5166	2661.61	-4.65551	0.21467	-21.6868	2.7342e-104	1.50791e-101
Atu1667	341.979	-4.5714	0.229735	-19.8986	4.18384e-88	1.21442e-85
Atu8161	519.739	-4.45163	0.253815	-17.5389	7.23159e-69	1.32941e-66
Atu5164	776.506	-4.42172	0.20416	-21.6582	5.09143e-104	2.34001e-101
Atu5161	1743.78	-4.3113	0.212633	-20.2758	2.1031e-91	7.24911e-89
Atu5168	485.377	-4.2928	0.21312	-20.1427	3.11881e-90	9.55569e-88
Atu5167	1969.84	-4.25666	0.196538	-21.6582	5.0916e-104	2.34001e-101
Atu5170	1632.81	-4.22461	0.244254	-17.296	5.04276e-67	8.69087e-65
Atu4385	151.543	-4.20816	1.09738	-3.83475	0.000125691	0.000542398
Atu0816	309.109	-4.18981	0.720926	-5.81171	6.18368e-09	6.24597e-08
Atu5108	1251.51	-4.15907	0.17785	-23.3853	6.02729e-121	4.74864e-118
Atu5171	1761.41	-4.09196	0.226669	-18.0526	7.52533e-73	1.66009e-70
Atu5169	954.187	-4.02748	0.199546	-20.1832	1.37431e-90	4.45842e-88
Atu4470	2253.04	-3.99849	0.162638	-24.5852	1.8202e-133	1.67306e-130
Atu3504	1176.14	-3.96212	0.571806	-6.92914	4.23413e-12	6.41717e-11
Atu4469	1587.81	-3.84116	0.152523	-25.1841	5.98427e-140	6.60065e-137
Atu0817	241.681	-3.83747	0.66504	-5.77029	7.91365e-09	7.93523e-08
Atu5124	2404.65	-3.81264	0.146527	-26.02	2.93777e-149	4.05045e-146
Atu5123	2627.73	-3.78719	0.212389	-17.8314	4.03461e-71	8.24106e-69
Atu4425	466.298	-3.72549	0.222045	-16.778	3.53247e-63	5.26529e-61
Atu4424	715.384	-3.66395	0.237793	-15.4082	1.44283e-53	1.72983e-51
Atu5116	364.279	-3.63232	0.240077	-15.1298	1.03046e-51	1.18395e-49
Atu5163	472.056	-3.56228	0.186378	-19.1132	1.96031e-81	5.14815e-79
Atu4468	1848.59	-3.54849	0.160224	-22.147	1.11394e-108	7.67925e-106
Atu5117	2321.52	-3.54518	0.219091	-16.1813	6.83309e-59	9.42112e-57
C1_982030R	178	-3.48733	0.256908	-13.5742	5.69522e-42	5.14904e-40
Atu5172	474.177	-3.33117	0.238254	-13.9816	2.01908e-44	2.02459e-42
Atu4471	5741.38	-3.31833	0.176256	-18.8267	4.55993e-79	1.09339e-76
Atu2071	379.498	-3.31717	0.240156	-13.8125	2.14142e-43	2.0362e-41
Atu5420	723.873	-3.26618	0.265991	-12.2793	1.16999e-34	7.96607e-33
Atu1736	1944.44	-3.14458	0.152811	-20.5783	4.29768e-94	1.58011e-91
Atu4426	1162.77	-3.13148	0.292538	-10.7045	9.69319e-27	4.34618e-25
Atu2471	1329.13	-3.1241	0.198698	-15.7228	1.05479e-55	1.35284e-53
Atu1456	1981.85	-3.11356	0.276597	-11.2566	2.14778e-29	1.1281e-27
Atu2470	539.931	-3.11104	0.246036	-12.6446	1.19783e-36	9.04939e-35
Atu4421	1234.32	-3.03356	0.238368	-12.7264	4.21965e-37	3.32448e-35
Atu4388	104.035	-2.89525	0.967337	-2.993	0.00276246	0.00828437
Atu4389	123.241	-2.89064	0.983513	-2.93909	0.00329174	0.00960527
Atu5421	198.525	-2.88718	0.334815	-8.62322	6.50964e-18	1.79503e-16
Atu3887	3021.06	-2.88704	0.185835	-15.5355	1.99479e-54	2.50029e-52
Atu2469	3112.08	-2.76957	0.214849	-12.8908	5.07069e-38	4.17386e-36
Atu1455	176.978	-2.75241	0.30047	-9.16035	5.17276e-20	1.67811e-18
C2_1831446F	12.2844	-2.70825	0.666991	-4.06041	4.89873e-05	0.000234314
Atu5122	851.622	-2.69447	0.176761	-15.2435	1.81739e-52	2.13253e-50
Atu5120	21.1317	-2.6782	0.475994	-5.62654	1.83861e-08	1.73332e-07
C1_2032975F	5.47554	-2.65343	0.8763	-3.02799	0.00246184	0.00748046
Atu4422	303.108	-2.58799	0.249915	-10.3555	3.953e-25	1.7166e-23
Atu5119	100.846	-2.55887	0.259695	-9.85338	6.62791e-23	2.6681e-21
Atu1457	431.091	-2.54372	0.272312	-9.3412	9.52493e-21	3.30377e-19
Atu5121	237.172	-2.5148	0.261147	-9.62985	5.98184e-22	2.27516e-20
Atu4423	172.955	-2.51264	0.32303	-7.77833	7.3488e-15	1.52363e-13
Atu0070	2532.96	-2.47635	0.114642	-21.6007	1.76807e-103	7.50072e-101
C1_581234R	6.94845	-2.47139	0.798978	-3.09319	0.00198021	0.00620502
Atu0811	1258.19	-2.42844	0.205577	-11.8128	3.35355e-32	2.0324e-30
L4	15.0966	-2.41045	0.56377	-4.2756	1.90625e-05	9.92726e-05
Atu4386	73.0947	-2.40894	0.900698	-2.67453	0.00748348	0.0197
Atu3998	191.628	-2.3818	0.240566	-9.90083	4.12839e-23	1.67412e-21
Atu4311	40.7595	-2.36856	0.335602	-7.05765	1.69343e-12	2.70704e-11
Atu5053	138.786	-2.34035	0.312234	-7.49549	6.6052e-14	1.24604e-12
Atu5052	928.359	-2.33323	0.215969	-10.8036	3.31125e-27	1.53458e-25
Atu6085	227.026	-2.31718	0.344454	-6.7271	1.7308e-11	2.42268e-10
Atu5115	31.4077	-2.29964	0.43799	-5.25044	1.51734e-07	1.20405e-06
Atu5129	1159.71	-2.2996	0.181261	-12.6867	7.01139e-37	5.37053e-35
Atu6086	57.5575	-2.2942	0.342381	-6.70073	2.07385e-11	2.87369e-10
Atu5450	316.386	-2.28039	0.193985	-11.7555	6.61475e-32	3.92262e-30
Atu4404	49.5829	-2.26757	0.549944	-4.12328	3.73513e-05	0.000182617
Atu0278	261.181	-2.26022	0.208086	-10.862	1.74912e-27	8.24479e-26
Atu3861	264.372	-2.2468	0.203211	-11.0565	2.03942e-28	1.01328e-26
Atu4310	133.464	-2.23342	0.205126	-10.888	1.31442e-27	6.24915e-26
Atu4050	1545.08	-2.23117	0.130994	-17.0325	4.71068e-65	7.2165e-63
Atu0071	1238.62	-2.22698	0.125634	-17.7259	2.64474e-70	5.20918e-68
Atu0068	1141.05	-2.22192	0.13708	-16.209	4.35952e-59	6.16481e-57
Atu0069	705.471	-2.11818	0.184866	-11.4579	2.14645e-30	1.19572e-28
Atu5054	9.55395	-2.11597	0.708169	-2.98794	0.00280865	0.00839097
Atu4055	607.541	-2.1093	0.139713	-15.0973	1.68702e-51	1.89876e-49
Atu4402	43.3077	-2.10411	0.52732	-3.99019	6.60206e-05	0.000307001
Atu4383	106.278	-2.09374	0.456608	-4.58541	4.53091e-06	2.71608e-05
Atu0312	2893.55	-2.08622	0.22044	-9.46389	2.96706e-21	1.0695e-19
Atu4000	242.407	-2.08464	0.299361	-6.96361	3.31659e-12	5.16695e-11
Atu4052	649.267	-2.08284	0.147524	-14.1186	2.91634e-45	3.093e-43
Atu3357	1777.5	-2.06991	0.2105	-9.8333	8.09242e-23	3.23404e-21
Atu3426	79.4301	-2.06613	0.432618	-4.77589	1.78918e-06	1.15543e-05
Atu3327	3491.4	-2.042	0.118337	-17.2559	1.01059e-66	1.68891e-64
Atu0944	338.603	-2.03498	0.165189	-12.3191	7.14798e-35	4.99001e-33
Atu5173	102.579	-2.00256	0.248702	-8.05204	8.14284e-16	1.87116e-14
Atu0065	1262.81	-1.99808	0.185422	-10.7759	4.47557e-27	2.0569e-25
Atu4001	164.242	-1.99253	0.293273	-6.79412	1.08975e-11	1.54897e-10
Atu4053	429.282	-1.98775	0.163712	-12.1418	6.34157e-34	4.11456e-32
Atu3997	347.222	-1.98658	0.236233	-8.4094	4.12097e-17	1.05708e-15
Atu1578	873.298	-1.97307	0.184206	-10.7112	9.01722e-27	4.07623e-25
Atu1454	344.356	-1.9647	0.316248	-6.21253	5.21389e-10	6.10502e-09
Atu5423	140.524	-1.94609	0.22197	-8.76737	1.82883e-18	5.19898e-17
Atu0867	506.704	-1.94384	0.170665	-11.3898	4.69942e-30	2.59173e-28
Atu2023	455.206	-1.93016	0.148069	-13.0355	7.68625e-39	6.52149e-37
Atu3999	105.864	-1.92985	0.253882	-7.60136	2.93034e-14	5.75118e-13
Atu5449	777.947	-1.92207	0.260285	-7.3845	1.53026e-13	2.70493e-12
Atu5422	89.7085	-1.89856	0.330547	-5.7437	9.26283e-09	9.2377e-08
Atu4054	501.096	-1.89831	0.133492	-14.2204	6.844e-46	7.40091e-44
Atu2708	1288.93	-1.88574	0.163668	-11.5217	1.02549e-30	5.83048e-29
Atu1580	1761.7	-1.8826	0.146284	-12.8695	6.68134e-38	5.41877e-36
Atu4007	987.631	-1.86095	0.153378	-12.133	7.05809e-34	4.47418e-32
Atu4037	718.513	-1.84688	0.202888	-9.10298	8.78905e-20	2.75407e-18
Atu3202	1865.69	-1.84596	0.150699	-12.2493	1.69404e-34	1.12562e-32
Atu2611	264.696	-1.84387	0.219023	-8.4186	3.81003e-17	9.81883e-16
Atu2726	4823.49	-1.83858	0.137277	-13.3933	6.62008e-41	5.79519e-39
Atu1221	605.24	-1.83794	0.2022	-9.08969	9.93245e-20	3.07739e-18
Atu4051	555.685	-1.82161	0.144968	-12.5657	3.26115e-36	2.39803e-34
Atu0013	485.055	-1.79786	0.163692	-10.9832	4.6048e-28	2.24739e-26
Atu4078	3290.1	-1.79781	0.194303	-9.25262	2.19053e-20	7.27757e-19
Atu0764	525.659	-1.79611	0.16082	-11.1685	5.81748e-29	2.99845e-27
Atu4312	348.984	-1.7922	0.147711	-12.1332	7.04667e-34	4.47418e-32
Atu0064	2081.05	-1.79143	0.239861	-7.4686	8.10503e-14	1.48997e-12
Atu4008	295.133	-1.78662	0.167738	-10.6512	1.72047e-26	7.65194e-25
Atu3077	2243.33	-1.78622	0.227465	-7.85271	4.07145e-15	8.84018e-14
Atu0742	245.872	-1.76801	0.23624	-7.48397	7.21109e-14	1.34355e-12
Atu4314	259.975	-1.75833	0.163575	-10.7494	5.96601e-27	2.71922e-25
Atu5126	849.417	-1.75301	0.169644	-10.3335	4.973e-25	2.14267e-23
Atu4076	1283.68	-1.75266	0.209198	-8.37802	5.38276e-17	1.37435e-15
Atu2826	856.061	-1.74555	0.239097	-7.30057	2.86559e-13	4.96972e-12
Atu4059	1217.2	-1.73218	0.127578	-13.5774	5.45616e-42	5.01512e-40
Atu0045	3794.75	-1.71818	0.150957	-11.382	5.14342e-30	2.80851e-28
Atu1155	172.622	-1.70707	0.216242	-7.89427	2.92025e-15	6.46794e-14
Atu4495	1493.1	-1.70396	0.192897	-8.83356	1.01392e-18	2.94303e-17
Atu4060	1037.84	-1.70271	0.135486	-12.5674	3.19221e-36	2.37906e-34
Atu5128	330.739	-1.69826	0.142215	-11.9415	7.18875e-33	4.50522e-31
Atu1579	1232.19	-1.69695	0.138302	-12.2699	1.31396e-34	8.83718e-33
Atu4056	560.597	-1.69585	0.159323	-10.6441	1.85786e-26	8.19687e-25
Atu1661	703.002	-1.66713	0.123555	-13.493	1.72002e-41	1.52999e-39
Atu0066	87.225	-1.66492	0.245689	-6.77653	1.23098e-11	1.73629e-10
Atu4757	100.302	-1.65259	0.25866	-6.38906	1.66905e-10	2.09676e-09
Atu5137	505.289	-1.64849	0.198039	-8.32405	8.50044e-17	2.14064e-15
Atu2777	3071.07	-1.64147	0.146511	-11.2037	3.90897e-29	2.03377e-27
Atu4017	698.433	-1.63916	0.22136	-7.40493	1.31223e-13	2.35731e-12
Atu5425	74.7591	-1.63811	0.244668	-6.69526	2.15295e-11	2.97582e-10
Atu5424	176.072	-1.63488	0.178974	-9.13473	6.55702e-20	2.09029e-18
Atu4342	2413.36	-1.61934	0.148155	-10.9301	8.27887e-28	3.97026e-26
Atu4077	1364.09	-1.61579	0.179789	-8.9871	2.53828e-19	7.60796e-18
Atu6087	68.4215	-1.60395	0.331213	-4.84265	1.28118e-06	8.46193e-06
Atu2198	67.602	-1.60383	0.262139	-6.11822	9.46283e-10	1.06288e-08
Atu2004	289.029	-1.6034	0.169583	-9.45493	3.23237e-21	1.1501e-19
Atu4382	106.887	-1.59994	0.3711	-4.31134	1.62266e-05	8.58291e-05
Atu0741	241.121	-1.59491	0.20727	-7.69483	1.4168e-14	2.86804e-13
Atu1232	243.726	-1.59191	0.197975	-8.04096	8.91339e-16	2.03972e-14
Atu2680	339.483	-1.58565	0.15744	-10.0714	7.38982e-24	3.08749e-22
Atu8165	1119.01	-1.58204	0.20774	-7.61548	2.62709e-14	5.17443e-13
Atu2664	3091.84	-1.58203	0.123092	-12.8524	8.33351e-38	6.66077e-36
C1_1721384R	8.99027	-1.57723	0.595491	-2.64861	0.00808226	0.0209956
Atu3203	1085.29	-1.57688	0.181365	-8.69452	3.48309e-18	9.70165e-17
Atu5138	546.035	-1.5764	0.183736	-8.5797	9.51169e-18	2.59688e-16
C1_804841F	31.7864	-1.57574	0.40277	-3.91225	9.14403e-05	0.000413017
Atu3300	1133.55	-1.5736	0.168737	-9.32577	1.10184e-20	3.78956e-19
Atu1577	9727.04	-1.57192	0.127496	-12.3292	6.30978e-35	4.46134e-33
Atu5127	392.65	-1.56781	0.163821	-9.57026	1.06641e-21	4.00083e-20
Atu1434	3908.73	-1.56348	0.140438	-11.1329	8.67614e-29	4.43045e-27
Atu3506	478.798	-1.56182	0.196289	-7.95675	1.76611e-15	4.00828e-14
Atu4075	1407.14	-1.55378	0.169545	-9.16442	4.98132e-20	1.62556e-18
Atu4764	219.148	-1.54981	0.224598	-6.90036	5.18693e-12	7.73132e-11
Atu4155	51.0081	-1.54445	0.434389	-3.55546	0.000377313	0.00142918
Atu4313	49.6418	-1.54372	0.277161	-5.56975	2.55105e-08	2.34875e-07
Atu0044	1970.78	-1.5429	0.16318	-9.45521	3.22375e-21	1.1501e-19
Atu2159	1113.26	-1.54045	0.205654	-7.49049	6.86154e-14	1.28712e-12
Atu4049	1222.34	-1.53161	0.116874	-13.1047	3.09367e-39	2.66588e-37
Atu2399	2249.25	-1.52729	0.184952	-8.25773	1.48463e-16	3.67164e-15
Atu2609	566.56	-1.52602	0.1945	-7.84584	4.30054e-15	9.26465e-14
Atu3326	770.166	-1.52365	0.124049	-12.2826	1.12332e-34	7.74391e-33
Atu0418	586.061	-1.51099	0.182222	-8.29202	1.11343e-16	2.77854e-15
Atu4877	276.213	-1.5093	0.201691	-7.48326	7.25015e-14	1.34628e-12
Atu4177	5347.02	-1.50467	0.129874	-11.5855	4.87846e-31	2.80257e-29
Atu0818	167.777	-1.4972	0.407663	-3.67265	0.000240045	0.000956536
Atu1250	479.45	-1.49654	0.237291	-6.30679	2.84884e-10	3.46829e-09
Atu4874	584.712	-1.49219	0.160015	-9.32534	1.10629e-20	3.78956e-19
Atu8040	60.3933	-1.47843	0.325313	-4.54463	5.50319e-06	3.21846e-05
Atu2405	141.171	-1.45582	0.19976	-7.28784	3.14959e-13	5.44514e-12
Atu8170	1718.16	-1.45043	0.128771	-11.2637	1.98305e-29	1.05159e-27
Atu4092	1278.81	-1.44322	0.210462	-6.85739	7.01317e-12	1.0314e-10
Atu2232	101.373	-1.44172	0.252678	-5.70576	1.15822e-08	1.14064e-07
Atu5419	69.1371	-1.44142	0.357667	-4.03007	5.576e-05	0.000263962
Atu2681	639.062	-1.43967	0.174812	-8.23555	1.78732e-16	4.40048e-15
Atu5544	179.008	-1.43704	0.231882	-6.19728	5.74461e-10	6.62794e-09
Atu4341	6059.59	-1.43084	0.154429	-9.26532	1.94491e-20	6.50071e-19
Atu4074	2990.42	-1.42992	0.112453	-12.7156	4.84095e-37	3.76026e-35
Atu0187	1415.69	-1.42782	0.121939	-11.7093	1.14201e-31	6.62964e-30
Atu2631	344.921	-1.42643	0.293645	-4.85766	1.1878e-06	7.88295e-06
Atu0703	159.871	-1.42597	0.189657	-7.51872	5.53164e-14	1.05561e-12
Atu3585	1307.06	-1.42207	0.13688	-10.3892	2.77703e-25	1.2155e-23
Atu5276	152.666	-1.41964	0.194971	-7.28125	3.30732e-13	5.69995e-12
Atu0609	4576.93	-1.41607	0.125615	-11.2731	1.78214e-29	9.54224e-28
Atu2021	524.885	-1.41581	0.204098	-6.93691	4.00768e-12	6.10562e-11
Atu5130	35.5395	-1.40647	0.308656	-4.55676	5.19476e-06	3.06736e-05
Atu1632	9013.8	-1.40345	0.101938	-13.7677	3.98912e-43	3.72882e-41
Atu0804	1513.91	-1.40104	0.201873	-6.94021	3.91514e-12	5.98526e-11
Atu3067	96.4647	-1.391	0.271007	-5.13271	2.85601e-07	2.15471e-06
Atu1406	212.517	-1.38495	0.211597	-6.54524	5.94013e-11	7.78143e-10
Atu4756	56.9567	-1.38271	0.300532	-4.60088	4.20719e-06	2.53304e-05
Atu1407	133.587	-1.3802	0.20283	-6.80468	1.01271e-11	1.45445e-10
Atu0477	164.552	-1.3799	0.235836	-5.85111	4.88307e-09	4.98707e-08
Atu4875	560.202	-1.37696	0.149066	-9.23729	2.52825e-20	8.34927e-19
Atu5427	73.7427	-1.37283	0.251029	-5.46882	4.53049e-08	3.99771e-07
Atu3906	230.817	-1.37198	0.198436	-6.91396	4.71308e-12	7.08246e-11
Atu4834	473.266	-1.36799	0.16174	-8.45797	2.72074e-17	7.11132e-16
Atu0637	1070.12	-1.36491	0.200855	-6.79549	1.07945e-11	1.54228e-10
Atu0593	2527.21	-1.36485	0.116548	-11.7106	1.12445e-31	6.59719e-30
Atu2657	261.398	-1.35508	0.170703	-7.93822	2.05097e-15	4.598e-14
Atu2679	411.781	-1.35057	0.203665	-6.63133	3.32667e-11	4.50776e-10
Atu6178	1224.96	-1.34771	0.117179	-11.5012	1.30069e-30	7.31972e-29
Atu5431	144.107	-1.34281	0.278443	-4.82259	1.41707e-06	9.27066e-06
Atu0646	537.232	-1.34218	0.191094	-7.02368	2.16098e-12	3.43247e-11
Atu0594	3623.77	-1.34043	0.130498	-10.2717	9.45581e-25	4.04254e-23
Atu3360	375.763	-1.32985	0.187793	-7.08147	1.42637e-12	2.31366e-11
Atu0125	741.217	-1.32216	0.139435	-9.48224	2.48872e-21	9.08961e-20
Atu3363	919.29	-1.32022	0.132033	-9.99919	1.5365e-23	6.37128e-22
Atu0904	2253.22	-1.31368	0.146831	-8.94683	3.65841e-19	1.08474e-17
Atu5241	444.651	-1.31339	0.233216	-5.63166	1.78483e-08	1.69421e-07
Atu0063	7615.37	-1.30671	0.236606	-5.52273	3.33769e-08	3.00774e-07
Atu0232	732.477	-1.30668	0.152574	-8.56427	1.08767e-17	2.92609e-16
Atu2600	858.576	-1.30176	0.134854	-9.65315	4.76669e-22	1.86442e-20
Atu5207	239.97	-1.30099	0.174292	-7.46443	8.36625e-14	1.53289e-12
Atu2656	1308.24	-1.29341	0.168094	-7.69457	1.41972e-14	2.86804e-13
Atu1435	733.502	-1.28633	0.149573	-8.60003	7.96946e-18	2.18665e-16
Atu3425	43.973	-1.28458	0.476514	-2.6958	0.00702208	0.0186545
Atu4876	614.334	-1.28176	0.13536	-9.46924	2.819e-21	1.02282e-19
Atu3963	190.603	-1.2764	0.222422	-5.73865	9.54353e-09	9.48335e-08
Atu0864	128.977	-1.27139	0.217127	-5.85551	4.75537e-09	4.86566e-08
Atu3848	51.7322	-1.27017	0.28446	-4.46521	7.99885e-06	4.55364e-05
Atu2477	306.355	-1.26918	0.223063	-5.68978	1.27206e-08	1.23854e-07
Atu2607	698.898	-1.26625	0.20693	-6.11922	9.40325e-10	1.05835e-08
Atu2295	505.613	-1.26286	0.169335	-7.4578	8.79815e-14	1.60668e-12
Atu4091	2370.57	-1.26146	0.174815	-7.21595	5.35576e-13	9.00519e-12
Atu0034	2086.12	-1.26049	0.113947	-11.0621	1.91632e-28	9.60772e-27
Atu0905	745.825	-1.26018	0.153734	-8.19715	2.46155e-16	5.89962e-15
Atu3726	1516.44	-1.25903	0.213314	-5.90225	3.58577e-09	3.71148e-08
Atu4068	276.618	-1.25752	0.147181	-8.54399	1.2966e-17	3.47123e-16
Atu1971	1107.88	-1.25469	0.188102	-6.67026	2.55353e-11	3.5119e-10
Atu3152	193.162	-1.24895	0.244894	-5.09995	3.39745e-07	2.53545e-06
Atu3770	2340.75	-1.2453	0.170217	-7.31596	2.55544e-13	4.44582e-12
Atu3960	102.266	-1.24416	0.209314	-5.94397	2.78202e-09	2.93362e-08
Atu3493	528.773	-1.24413	0.132581	-9.38387	6.35935e-21	2.24819e-19
Atu3962	98.744	-1.23943	0.20611	-6.01345	1.81617e-09	1.97948e-08
Atu0898	528.541	-1.23845	0.163083	-7.59398	3.10214e-14	6.06678e-13
Atu2160	767.373	-1.23158	0.129802	-9.48812	2.35245e-21	8.64917e-20
Atu2608	661.868	-1.22724	0.195823	-6.2671	3.67835e-10	4.39093e-09
Atu5546	195.59	-1.2214	0.164663	-7.4176	1.19266e-13	2.14951e-12
Atu5014	50.7561	-1.21892	0.284076	-4.29082	1.78013e-05	9.32231e-05
Atu1730	2281.36	-1.21738	0.163498	-7.44587	9.63096e-14	1.75296e-12
Atu4838	20.792	-1.2165	0.398947	-3.04927	0.00229397	0.00701405
Atu2307	374.206	-1.20969	0.172234	-7.02351	2.1637e-12	3.43247e-11
Atu3809	160.658	-1.20915	0.192874	-6.2691	3.63136e-10	4.35368e-09
Atu1548	542.703	-1.20783	0.168277	-7.17762	7.0937e-13	1.17837e-11
Atu5157	241.037	-1.20253	0.212763	-5.65196	1.58629e-08	1.51619e-07
Atu3234	826.677	-1.19666	0.294987	-4.05665	4.97813e-05	0.000237495
Atu4013	601.375	-1.19562	0.179553	-6.65886	2.75959e-11	3.77646e-10
Atu2655	2190.83	-1.19501	0.174609	-6.84392	7.70573e-12	1.12426e-10
Atu0875	246.268	-1.19146	0.152313	-7.82246	5.18023e-15	1.10732e-13
Atu0035	1267.01	-1.19018	0.313738	-3.79357	0.000148499	0.000629012
Atu3810	166.797	-1.19011	0.254582	-4.67477	2.94277e-06	1.83176e-05
Atu3325	281.14	-1.18959	0.182406	-6.52169	6.95194e-11	9.06382e-10
Atu0728	152.078	-1.18876	0.193956	-6.12904	8.84108e-10	1.00008e-08
Atu0727	1845.28	-1.18827	0.123085	-9.654	4.72734e-22	1.86223e-20
Atu2401	736.952	-1.18729	0.132391	-8.96809	3.01696e-19	8.99379e-18
Atu1480	1065.93	-1.18622	0.13468	-8.80773	1.27703e-18	3.66814e-17
Atu1767	1487.22	-1.18531	0.197779	-5.99309	2.0589e-09	2.22209e-08
Atu3094	120.644	-1.18293	0.208181	-5.68223	1.32951e-08	1.2774e-07
Atu0874	201.051	-1.17864	0.179181	-6.57792	4.7709e-11	6.30972e-10
Atu4835	403.538	-1.1742	0.151229	-7.76435	8.20662e-15	1.68879e-13
Atu2162	1744.95	-1.17195	0.12819	-9.14227	6.11561e-20	1.97237e-18
Atu3740	1807.61	-1.16634	0.239639	-4.86705	1.13274e-06	7.5539e-06
Atu2292	1110.79	-1.16621	0.148025	-7.87848	3.31387e-15	7.31041e-14
Atu3765	1861.22	-1.16583	0.150006	-7.7719	7.73167e-15	1.59701e-13
Atu1754	37.2079	-1.16548	0.350588	-3.32437	0.000886198	0.00307964
Atu6089	81.7081	-1.16264	0.245497	-4.73585	2.1814e-06	1.38599e-05
Atu5516	842.183	-1.16234	0.147884	-7.85978	3.84809e-15	8.39982e-14
Atu1210	2362.24	-1.15991	0.142848	-8.11989	4.66608e-16	1.0858e-14
Atu0595	4268.95	-1.15971	0.104836	-11.0621	1.91506e-28	9.60772e-27
Atu0726	5256.64	-1.15728	0.148689	-7.78325	7.06868e-15	1.47109e-13
Atu0841	596.354	-1.1552	0.132375	-8.72671	2.62187e-18	7.41519e-17
Atu2445	3437.07	-1.14631	0.152447	-7.5194	5.50274e-14	1.05374e-12
Atu2115	1053.64	-1.14617	0.170837	-6.70917	1.95729e-11	2.72587e-10
Atu4338	188.577	-1.14508	0.197943	-5.78493	7.25412e-09	7.28715e-08
Atu8052	33.9467	-1.14338	0.32786	-3.48741	0.000487716	0.00180642
Atu0274	2282.72	-1.1391	0.134932	-8.44198	3.11995e-17	8.07819e-16
Atu3359	253.667	-1.13627	0.217967	-5.21302	1.85793e-07	1.44929e-06
Atu2602	496.617	-1.136	0.216188	-5.25471	1.48262e-07	1.18159e-06
Atu0820	849.509	-1.13258	0.208579	-5.42998	5.63609e-08	4.85673e-07
Atu4162	1651.59	-1.13104	0.155658	-7.26618	3.69798e-13	6.31405e-12
Atu3069	136.124	-1.12792	0.225957	-4.99175	5.98349e-07	4.23063e-06
Atu4769	359.672	-1.1234	0.254586	-4.41266	1.02109e-05	5.62568e-05
Atu3413	279.19	-1.11947	0.174646	-6.40993	1.45588e-10	1.84579e-09
Atu0361	1296.9	-1.11912	0.178902	-6.25545	3.96362e-10	4.72125e-09
Atu0602	1508.09	-1.11689	0.158115	-7.06381	1.61997e-12	2.6047e-11
Atu4643	37.4324	-1.11683	0.372067	-3.0017	0.00268477	0.00807776
Atu3498	5022.27	-1.11582	0.141969	-7.85961	3.85341e-15	8.39982e-14
Atu4073	466.172	-1.11515	0.17133	-6.50878	7.57655e-11	9.83169e-10
Atu1999	216.235	-1.11322	0.184437	-6.03576	1.58211e-09	1.73122e-08
Atu1540	54.7837	-1.11108	0.280471	-3.96149	7.44823e-05	0.000341739
Atu4486	702.146	-1.11028	0.158084	-7.02336	2.16591e-12	3.43247e-11
Atu1728	781.58	-1.10951	0.144629	-7.67142	1.70104e-14	3.41137e-13
Atu2340	404.463	-1.10933	0.182658	-6.07325	1.25344e-09	1.39651e-08
Atu2668	640.283	-1.10896	0.152731	-7.2609	3.84527e-13	6.54527e-12
Atu2338	983.098	-1.10795	0.186882	-5.92859	3.05543e-09	3.20355e-08
Atu5032	196.116	-1.107	0.210359	-5.26244	1.42154e-07	1.1395e-06
Atu2675	435.814	-1.10594	0.199631	-5.53991	3.02622e-08	2.745e-07
Atu0835	208.689	-1.10405	0.199966	-5.5212	3.36683e-08	3.02412e-07
Atu4539	78.1602	-1.10276	0.240736	-4.58076	4.63282e-06	2.77416e-05
Atu4606	2765.98	-1.10198	0.151524	-7.27268	3.52429e-13	6.03617e-12
Atu0592	3070.61	-1.10016	0.114135	-9.63913	5.46476e-22	2.12241e-20
Atu3639	657.254	-1.09972	0.127367	-8.63428	5.90992e-18	1.63785e-16
Atu3438	46.0397	-1.09912	0.279603	-3.93098	8.45993e-05	0.000385273
Atu2085	1890.78	-1.09876	0.133566	-8.22633	1.93032e-16	4.73142e-15
Atu0214	1430.71	-1.09605	0.121244	-9.04002	1.56636e-19	4.74642e-18
Atu1364	4543.35	-1.09546	0.11513	-9.51503	1.81667e-21	6.76525e-20
Atu1662	392.661	-1.08893	0.144767	-7.52193	5.3974e-14	1.03722e-12
Atu4572	37.1123	-1.0864	0.29982	-3.6235	0.00029064	0.00113118
Atu4420	691.279	-1.08559	0.265155	-4.09417	4.23691e-05	0.00020533
Atu3817	278.312	-1.08086	0.158613	-6.81442	9.46426e-12	1.36996e-10
Atu2407	210.48	-1.07972	0.191823	-5.62874	1.81532e-08	1.71724e-07
Atu0649	951.274	-1.07785	0.180099	-5.98476	2.16713e-09	2.32523e-08
Atu1989	220.24	-1.07483	0.171861	-6.25406	3.99922e-10	4.74316e-09
Atu3614	695.873	-1.07231	0.212789	-5.03931	4.67225e-07	3.39046e-06
Atu4220	33.912	-1.06957	0.318058	-3.3628	0.000771559	0.00272766
Atu3698	2174.66	-1.0689	0.142757	-7.48752	7.01869e-14	1.31214e-12
Atu1356	492.698	-1.06645	0.169856	-6.27857	3.41707e-10	4.12366e-09
Atu1490	241.598	-1.06643	0.180933	-5.89405	3.7684e-09	3.88462e-08
Atu8203	49.7891	-1.05891	0.273825	-3.86711	0.000110132	0.000483198
Atu2317	202.494	-1.05838	0.2151	-4.9204	8.63675e-07	5.85876e-06
Atu4878	155.343	-1.05741	0.201389	-5.25058	1.51623e-07	1.20405e-06
Atu0542	1627.01	-1.05726	0.147029	-7.19082	6.44013e-13	1.07628e-11
Atu1830	539.948	-1.05457	0.13516	-7.80241	6.07372e-15	1.28339e-13
Atu2339	332.148	-1.05281	0.226616	-4.6458	3.38768e-06	2.08816e-05
Atu4464	3539.44	-1.05256	0.113464	-9.27655	1.75055e-20	5.92288e-19
Atu0998	610.198	-1.05181	0.148586	-7.07878	1.45425e-12	2.34734e-11
Atu4550	135.585	-1.0511	0.184147	-5.70791	1.14369e-08	1.12834e-07
Atu4095	93.3485	-1.04748	0.268457	-3.90184	9.54643e-05	0.000428385
Atu5389	113.574	-1.04375	0.192755	-5.41492	6.13167e-08	5.23645e-07
Atu8122	83.0829	-1.0432	0.220747	-4.7258	2.29216e-06	1.45135e-05
Atu3961	142.97	-1.04274	0.192571	-5.41486	6.13372e-08	5.23645e-07
Atu2076	622.042	-1.04254	0.197478	-5.27929	1.29687e-07	1.04871e-06
Atu3062	98.1939	-1.04087	0.247419	-4.20693	2.58863e-05	0.0001317
Atu1985	402.739	-1.0332	0.20054	-5.1521	2.57583e-07	1.95671e-06
Atu3662	1111.25	-1.03241	0.126758	-8.14473	3.80114e-16	8.95868e-15
C1_1623105R	23.8557	-1.03144	0.373004	-2.76521	0.00568862	0.0154698
Atu0702	226.884	-1.02865	0.198691	-5.17714	2.25315e-07	1.73066e-06
Atu5106	159.434	-1.02842	0.192767	-5.33506	9.55132e-08	7.95703e-07
Atu2216	712.313	-1.0273	0.158668	-6.47455	9.50969e-11	1.21967e-09
Atu4110	758.863	-1.02539	0.13632	-7.52192	5.3977e-14	1.03722e-12
Atu8089	141.913	-1.02413	0.199114	-5.14343	2.69772e-07	2.04367e-06
Atu1637	168.355	-1.02289	0.183728	-5.56742	2.5854e-08	2.37246e-07
Atu2739	117.93	-1.01847	0.253834	-4.01235	6.01166e-05	0.000283128
Atu4343	1364.63	-1.01753	0.142838	-7.12365	1.05106e-12	1.72518e-11
Atu4290	104.798	-1.01665	0.1948	-5.21892	1.79965e-07	1.40781e-06
Atu2308	432.396	-1.01554	0.278053	-3.65232	0.000259878	0.0010252
Atu4069	4122.72	-1.01394	0.118205	-8.57779	9.67148e-18	2.6275e-16
Atu2776	981.887	-1.01358	0.139356	-7.27335	3.50692e-13	6.02512e-12
Atu1523	509.532	-1.01015	0.179995	-5.61207	1.99923e-08	1.87513e-07
Atu4058	1449.94	-1.00632	0.151219	-6.65471	2.83859e-11	3.87495e-10
Atu1882	126.759	-1.00575	0.216159	-4.65281	3.27447e-06	2.02452e-05
Atu4540	102.848	-1.00524	0.291835	-3.44455	0.000572012	0.00208503
Atu1018	441.486	-1.00364	0.1724	-5.82159	5.82908e-09	5.8986e-08
Atu0375	500.068	-1.00362	0.203562	-4.93031	8.20985e-07	5.60363e-06
Atu1902	139.724	-1.0026	0.184866	-5.4234	5.84761e-08	5.01548e-07
Atu3239	342.892	1.00152	0.340013	2.94552	0.00322412	0.00943832
Atu6027	109.341	1.00269	0.265297	3.77949	0.000157148	0.000662086
Atu4711	168.696	1.00481	0.20276	4.95565	7.20897e-07	5.01355e-06
Atu5355	67.4759	1.00668	0.254703	3.95238	7.73776e-05	0.000354728
Atu6025	48.1812	1.00669	0.274563	3.66653	0.000245867	0.000976212
Atu3250	45.9309	1.00801	0.317572	3.17413	0.00150287	0.00487837
Atu3521	253.766	1.01066	0.183736	5.50063	3.78438e-08	3.38264e-07
Atu2199	539.921	1.0133	0.218114	4.64573	3.38876e-06	2.08816e-05
Atu1117	101.65	1.01361	0.21992	4.60897	4.04673e-06	2.44712e-05
Atu3478	1351.58	1.01368	0.223929	4.5268	5.98836e-06	3.48374e-05
Atu4785	23.7543	1.01425	0.391797	2.58871	0.00963376	0.0243381
Atu1643	495.256	1.0153	0.137175	7.40144	1.34712e-13	2.40433e-12
Atu5441	38.9574	1.01571	0.298572	3.4019	0.000669182	0.0023949
Atu4822	212.096	1.01957	0.181723	5.61058	2.01654e-08	1.88495e-07
Atu4292	53.2615	1.02066	0.259566	3.93218	8.41785e-05	0.000383673
Atu2274	163.903	1.0208	0.216325	4.71884	2.37188e-06	1.49839e-05
Atu5434	50.9135	1.02425	0.277938	3.68517	0.000228553	0.000916707
Atu3193	97.0312	1.02437	0.273875	3.74027	0.00018382	0.000762805
Atu4527	29.5926	1.02698	0.369567	2.77888	0.0054547	0.0149665
Atu4751	147.871	1.03059	0.208826	4.93515	8.00892e-07	5.48685e-06
Atu4236	29.5052	1.03235	0.342808	3.01145	0.00260005	0.00784425
Atu3321	53.6131	1.0326	0.272913	3.78361	0.000154572	0.00065223
Atu3056	38.212	1.03366	0.308234	3.35349	0.000797983	0.00280668
Atu2288	28.1081	1.03497	0.341705	3.02884	0.00245494	0.00746362
Atu3302	45.7028	1.03801	0.307816	3.37216	0.000745803	0.00264679
Atu6103	27.0753	1.03891	0.37687	2.75667	0.00583936	0.0157874
Atu2074	78.4275	1.04205	0.239988	4.34208	1.4114e-05	7.54225e-05
Atu4697	122.575	1.0434	0.235836	4.42426	9.67746e-06	5.35318e-05
Atu2457	28.303	1.04341	0.341941	3.05144	0.00227748	0.00697795
Atu4235	37.5016	1.04617	0.317223	3.2979	0.000974119	0.00334929
Atu1515	596.224	1.0482	0.173026	6.05806	1.37771e-09	1.51658e-08
Atu3481	162.994	1.04851	0.216381	4.84566	1.26194e-06	8.34481e-06
Atu1460	41.2215	1.0491	0.294605	3.56103	0.000369396	0.00140208
Atu4034	560.129	1.05066	0.279075	3.7648	0.000166682	0.000697656
Atu3434	23.4804	1.05194	0.394689	2.66525	0.00769309	0.0201364
Atu4361	100.24	1.05345	0.251142	4.19462	2.73331e-05	0.000138422
Atu3166	39.1349	1.05523	0.307634	3.43013	0.000603287	0.00217744
Atu5339	51.8127	1.05849	0.291269	3.63405	0.000279005	0.00109439
Atu4171	1559.84	1.05917	0.324459	3.26443	0.00109683	0.00369519
C1_852289R	336.768	1.06273	0.177494	5.98742	2.13193e-09	2.29193e-08
Atu3116	113.529	1.06275	0.232809	4.56488	4.99769e-06	2.96687e-05
Atu5312	107.083	1.06336	0.211232	5.03405	4.8022e-07	3.46198e-06
Atu3513	380.25	1.06773	0.214768	4.97152	6.64283e-07	4.64914e-06
Atu4296	188.031	1.06808	0.216634	4.93035	8.20835e-07	5.60363e-06
Atu4373	2523.72	1.07224	0.217061	4.93982	7.8193e-07	5.39043e-06
Atu3477	950.636	1.0726	0.295902	3.62485	0.000289126	0.00112688
Atu6157	22.3385	1.07435	0.380681	2.82218	0.00476989	0.0132791
Atu0663	411.494	1.0749	0.215618	4.98521	6.18949e-07	4.35396e-06
Atu5326	26.766	1.07522	0.416959	2.57872	0.00991684	0.0249012
C1_2716245R	84.0698	1.07634	0.310504	3.46645	0.000527381	0.0019403
Atu1675	45.8056	1.0766	0.315909	3.40793	0.000654566	0.00234716
Atu4372	2153.47	1.07783	0.211535	5.09527	3.4825e-07	2.58841e-06
Atu0566	30.764	1.07871	0.353866	3.04835	0.00230098	0.00703042
Atu3455	216.333	1.07898	0.177906	6.06488	1.32056e-09	1.46242e-08
Atu1766	370.748	1.0798	0.193488	5.58075	2.3949e-08	2.21238e-07
Atu2412	44.3732	1.08178	0.315727	3.42631	0.000611833	0.00220684
Atu2068	746.28	1.08218	0.21529	5.02663	4.99182e-07	3.59398e-06
Atu6109	45.5842	1.08352	0.295925	3.66148	0.000250765	0.000992087
Atu2361	34.9099	1.0837	0.345715	3.13466	0.00172051	0.00546578
Atu1427	101.558	1.0861	0.250144	4.34188	1.41272e-05	7.54225e-05
Atu4700	113.898	1.08842	0.257226	4.23138	2.32263e-05	0.000119156
Atu3988	70.1657	1.08874	0.232591	4.68092	2.8559e-06	1.7817e-05
Atu3229	34.6982	1.08882	0.332878	3.27092	0.00107198	0.00362741
Atu3556	82.037	1.08955	0.222349	4.90018	9.57469e-07	6.45531e-06
Atu0102	90.9514	1.09011	0.209398	5.20594	1.93012e-07	1.50348e-06
Atu0805	37.7249	1.09643	0.29875	3.67005	0.000242506	0.000963561
Atu3943	221.06	1.09722	0.195649	5.60812	2.04537e-08	1.90223e-07
Atu2527	18.7016	1.09787	0.411833	2.6658	0.00768053	0.0201131
Atu3551	123.683	1.09867	0.205325	5.35089	8.75245e-08	7.35819e-07
Atu4823	154.512	1.09927	0.210079	5.23265	1.67101e-07	1.31464e-06
Atu3187	523.513	1.10124	0.318009	3.46291	0.000534364	0.00196337
Atu2525	69.1177	1.10167	0.248378	4.43545	9.18822e-06	5.11849e-05
Atu4701	127.5	1.10308	0.254178	4.33982	1.426e-05	7.60577e-05
Atu3188	996.772	1.10414	0.264711	4.17111	3.03115e-05	0.000151146
Atu4273	22.1535	1.10422	0.398532	2.77071	0.00559343	0.0152636
C2_132827F	60.9796	1.10872	0.338549	3.27491	0.00105696	0.00358275
Atu3161	35.7495	1.10894	0.332323	3.33694	0.00084705	0.00295476
Atu0059	212.496	1.10976	0.222506	4.98757	6.11421e-07	4.312e-06
Atu2287	104.698	1.10985	0.292325	3.79662	0.000146682	0.000621956
Atu0117	21.3419	1.11457	0.404002	2.75883	0.00580093	0.0156978
Atu5269	2137.61	1.11504	0.295494	3.77347	0.00016099	0.000676752
Atu5314	54.6252	1.11609	0.280643	3.9769	6.98195e-05	0.000323032
Atu1411	96.2483	1.11632	0.210526	5.30251	1.1422e-07	9.35994e-07
Atu4375	3684.59	1.11714	0.184249	6.06317	1.33463e-09	1.47505e-08
Atu3316	26.3682	1.1172	0.365066	3.06027	0.0022114	0.00680572
Atu8114	48.2419	1.11796	0.298431	3.74611	0.000179595	0.000746957
Atu0478	103.186	1.1187	0.204868	5.46057	4.74612e-08	4.17446e-07
Atu2702	198.873	1.12173	0.168077	6.6739	2.49088e-11	3.4343e-10
Atu0468	27.0854	1.12351	0.388126	2.89471	0.00379506	0.010856
Atu3194	72.2173	1.12585	0.268085	4.19961	2.67373e-05	0.000135766
Atu4792	24.4398	1.1264	0.383878	2.93427	0.00334328	0.00973505
Atu8142	306.239	1.13019	0.158816	7.11639	1.1079e-12	1.81308e-11
C1_1175776F	108.828	1.13333	0.227258	4.98696	6.13371e-07	4.32023e-06
Atu4824	90.1716	1.13436	0.255565	4.43864	9.05277e-06	5.05836e-05
Atu5395	616.952	1.13515	0.143645	7.90248	2.73406e-15	6.1046e-14
Atu4892	25.0831	1.14247	0.369791	3.08951	0.00200487	0.00626288
Atu1413	169.387	1.14496	0.202892	5.64318	1.66941e-08	1.59012e-07
Atu4699	203.5	1.14755	0.258598	4.4376	9.09684e-06	5.07784e-05
Atu3946	45.8042	1.14768	0.281032	4.08381	4.43037e-05	0.000213991
Atu5286	27.6619	1.14768	0.361679	3.17321	0.00150763	0.00489094
Atu2705	126.824	1.14829	0.192012	5.98032	2.22695e-09	2.38479e-08
Atu3385	103.677	1.15074	0.227006	5.06921	3.99471e-07	2.93353e-06
Atu4781	108.781	1.15079	0.246898	4.66099	3.14694e-06	1.95664e-05
Atu2783	686.496	1.15365	0.194622	5.92766	3.07284e-09	3.21569e-08
Atu1000	634.658	1.15439	0.243317	4.74439	2.09132e-06	1.33183e-05
Atu1396	58.3145	1.15536	0.268687	4.30002	1.70785e-05	8.97027e-05
Atu3880	68.1257	1.15543	0.27035	4.27382	1.92152e-05	9.9785e-05
Atu3557	25.3151	1.15705	0.377049	3.0687	0.00214994	0.00664999
Atu4821	91.0639	1.1586	0.280722	4.12722	3.6718e-05	0.00018016
C2_895305F	62.67	1.16176	0.266648	4.3569	1.31915e-05	7.10458e-05
Atu3344	336.817	1.16348	0.194063	5.99538	2.03004e-09	2.19954e-08
Atu5349	51.9749	1.16349	0.285195	4.07961	4.51111e-05	0.000217472
Atu4196	28.9284	1.16661	0.376109	3.10179	0.00192352	0.00604981
Atu4577	872.619	1.16779	0.288136	4.05291	5.05846e-05	0.000241118
Atu3930	386.752	1.16837	0.1558	7.49917	6.42223e-14	1.21713e-12
Atu8033	21.3613	1.1772	0.397862	2.95882	0.00308815	0.00911732
Atu3374	80.0899	1.17903	0.22409	5.26139	1.42968e-07	1.14437e-06
Atu4806	25.2484	1.17963	0.383699	3.07436	0.00210956	0.00653975
Atu4371	901.827	1.1815	0.22252	5.30966	1.09833e-07	9.06779e-07
Atu8016	428.896	1.18384	0.214225	5.52616	3.27318e-08	2.95927e-07
Atu1416	185.827	1.18474	0.288311	4.10923	3.96974e-05	0.000193402
Atu4186	41.0594	1.18677	0.346857	3.4215	0.000622774	0.00224337
Atu5399	180.15	1.18758	0.172433	6.88719	5.69066e-12	8.45929e-11
Atu3370	350.58	1.19215	0.313928	3.79752	0.000146153	0.00062098
Atu3122	377.804	1.19565	0.181095	6.6023	4.04832e-11	5.39287e-10
Atu3007	20.0034	1.19824	0.413944	2.8947	0.00379516	0.010856
Atu2333	1998.91	1.19828	0.310758	3.856	0.000115257	0.000501693
Atu4825	117.982	1.19881	0.234356	5.11534	3.13168e-07	2.35624e-06
Atu0055	1688.84	1.20273	0.178014	6.7564	1.41459e-11	1.98511e-10
Atu2380	521.843	1.20466	0.184776	6.51954	7.05224e-11	9.1729e-10
Atu3034	34.4475	1.20641	0.326014	3.7005	0.000215179	0.000871299
Atu1908	61.5716	1.20707	0.261412	4.61749	3.88412e-06	2.36173e-05
C2_291563F	45.8198	1.20957	0.285597	4.23525	2.283e-05	0.000117561
Atu3189	184.58	1.20971	0.210787	5.73899	9.52454e-09	9.48156e-08
Atu4126	37.5334	1.21257	0.323535	3.74787	0.00017834	0.000742331
Atu0999	735.527	1.21325	0.168129	7.21616	5.34768e-13	9.00519e-12
Atu2366	62.9156	1.21342	0.272673	4.45012	8.58236e-06	4.83935e-05
C1_101545R	345.979	1.22083	0.213693	5.71298	1.11013e-08	1.0972e-07
Atu1414	108.959	1.22255	0.222511	5.49432	3.92215e-08	3.49445e-07
Atu8135	451.716	1.22849	0.198665	6.18372	6.2608e-10	7.17844e-09
Atu2363	35.5412	1.23011	0.327092	3.76073	0.000169417	0.000708366
Atu4153	2019.34	1.23195	0.148195	8.31308	9.32492e-17	2.33759e-15
Atu1403	63.6791	1.2324	0.376779	3.27089	0.00107211	0.00362741
Atu6193	17.9474	1.23262	0.434975	2.83377	0.00460029	0.012878
Atu1124	341.659	1.23284	0.261187	4.72014	2.35684e-06	1.49059e-05
Atu4728	423.209	1.23517	0.159934	7.72302	1.13603e-14	2.31188e-13
Atu6026	40.6855	1.23545	0.323909	3.8142	0.000136627	0.000585925
Atu0736	338.342	1.23765	0.178947	6.91632	4.63514e-12	7.0035e-11
Atu1696	376.631	1.23838	0.205024	6.04014	1.53983e-09	1.68831e-08
Atu1954	48.8924	1.24035	0.278822	4.44851	8.64663e-06	4.86593e-05
pAt_524745F	77.0515	1.24152	0.277924	4.46713	7.9277e-06	4.5354e-05
Atu4626	359.588	1.24298	0.252135	4.9298	8.23158e-07	5.61151e-06
Atu3190	285.238	1.24328	0.237332	5.23857	1.61822e-07	1.27675e-06
Atu4810	50.4931	1.2454	0.278358	4.47411	7.67313e-06	4.39889e-05
Atu4195	76.0811	1.25184	0.229742	5.44889	5.06857e-08	4.42997e-07
Atu4882	29.7284	1.25449	0.350221	3.58199	0.000340981	0.00130591
Atu4581	19.5327	1.2565	0.409337	3.0696	0.00214344	0.00663592
Atu3514	15.5695	1.26228	0.477098	2.64575	0.00815104	0.0211344
Atu3939	1675.68	1.26334	0.168233	7.50945	5.93785e-14	1.12921e-12
Atu3840	69.5589	1.26711	0.249056	5.08766	3.62513e-07	2.68357e-06
Atu3024	293.574	1.26729	0.175144	7.2357	4.63131e-13	7.83486e-12
Atu5294	77.5256	1.26753	0.266231	4.76102	1.92615e-06	1.23808e-05
Atu0118	133.381	1.26772	0.21764	5.82484	5.71666e-09	5.79547e-08
Atu5267	151.789	1.27193	0.233519	5.44677	5.12927e-08	4.46887e-07
Atu5268	4933.47	1.27449	0.201183	6.33499	2.37364e-10	2.91603e-09
Atu4832	33.5561	1.276	0.387813	3.29024	0.001001	0.00342678
Atu4182	304.699	1.27609	0.240383	5.30856	1.10493e-07	9.10866e-07
C2_312778F	60.3739	1.2765	0.254696	5.01185	5.39104e-07	3.85124e-06
Atu4125	18.9756	1.27716	0.433595	2.94551	0.00322426	0.00943832
Atu4696	97.632	1.27724	0.275309	4.63929	3.49608e-06	2.1447e-05
Atu0165	88.0636	1.28508	0.30414	4.22528	2.38647e-05	0.000122317
C1_1640604R	129.838	1.28599	0.2448	5.25323	1.49456e-07	1.1894e-06
Atu6030	48.8927	1.28612	0.280402	4.58669	4.50328e-06	2.70246e-05
Atu2108	38.6628	1.28812	0.323458	3.98233	6.82429e-05	0.000316534
Atu3992	60.8778	1.29005	0.257558	5.00878	5.47756e-07	3.90799e-06
Atu3186	895.852	1.29217	0.327774	3.94227	8.07133e-05	0.000369099
Atu1397	21.3998	1.29351	0.39336	3.28837	0.00100769	0.00344539
Atu2484	52.8782	1.3006	0.337897	3.84911	0.000118548	0.000513987
Atu1726	255.227	1.3016	0.205557	6.33207	2.41899e-10	2.9646e-09
Atu3367	561.609	1.30304	0.135272	9.63278	5.81365e-22	2.24212e-20
Atu4745	47.1003	1.30405	0.292753	4.45444	8.41132e-06	4.75779e-05
Atu2305	1458.05	1.30668	0.148089	8.82365	1.10793e-18	3.19906e-17
Atu0058	1156.9	1.31171	0.160702	8.16239	3.28448e-16	7.7742e-15
Atu1321	83.005	1.31313	0.300569	4.36882	1.2492e-05	6.75428e-05
Atu4120	170.906	1.31494	0.193094	6.80984	9.77088e-12	1.41064e-10
Atu3577	107.451	1.32304	0.263769	5.01591	5.27823e-07	3.78044e-06
Atu0160	286.757	1.32547	0.146579	9.04271	1.52839e-19	4.65693e-18
Atu2541	1179.47	1.32597	0.141938	9.34194	9.45822e-21	3.3014e-19
C1_2681903F	115.613	1.32783	0.261394	5.07978	3.77872e-07	2.78977e-06
C2_1303985F	16.6711	1.33059	0.503353	2.64346	0.00820633	0.0212578
Atu2531	13.1323	1.33161	0.511656	2.60255	0.00925323	0.0234844
Atu3942	1150.13	1.33238	0.170861	7.79802	6.28874e-15	1.32375e-13
Atu1267	34.4755	1.33562	0.366047	3.64877	0.000263504	0.00103802
Atu1558	289.455	1.34244	0.157444	8.52648	1.50863e-17	4.01937e-16
Atu6042	28.3943	1.34494	0.351892	3.82203	0.000132358	0.000568942
Atu4534	252.983	1.34533	0.193501	6.95259	3.58644e-12	5.54039e-11
Atu3480	357.596	1.35625	0.211766	6.40447	1.50896e-10	1.9087e-09
Atu5321	50.7791	1.35954	0.27112	5.01451	5.3169e-07	3.80321e-06
Atu6155	11.6641	1.36365	0.523483	2.60495	0.00918884	0.0233424
Atu5309	64.4537	1.36532	0.260385	5.24347	1.57587e-07	1.24512e-06
Atu3876	25.5381	1.36621	0.390716	3.49669	0.000471076	0.00174831
Atu1398	29.0814	1.37334	0.352849	3.89215	9.93593e-05	0.00044298
Atu3345	83.3787	1.37925	0.302628	4.55758	5.17457e-06	3.06199e-05
Atu1798	206.776	1.38245	0.165839	8.33608	7.67915e-17	1.94268e-15
Atu3085	12.2062	1.38295	0.521548	2.65163	0.00801038	0.0208307
Atu8021	265.697	1.38411	0.177668	7.79047	6.67591e-15	1.39638e-13
Atu3733	20.1859	1.38494	0.420201	3.2959	0.000981067	0.00336479
C1_2215814R	129.104	1.38808	0.25285	5.48976	4.02491e-08	3.58022e-07
Atu0166	35.2532	1.39593	0.326575	4.27445	1.91606e-05	9.9613e-05
Atu3555	312.11	1.3961	0.152786	9.13763	6.38357e-20	2.04683e-18
Atu5270	1043.86	1.4011	0.350944	3.99236	6.54197e-05	0.000304721
Atu5511	109.484	1.4038	0.212532	6.60509	3.97273e-11	5.30499e-10
Atu1089	565.221	1.40608	0.189042	7.43792	1.02282e-13	1.85554e-12
Atu4747	17.4581	1.4073	0.493629	2.85092	0.00435933	0.012285
Atu3053	300.832	1.40771	0.174482	8.06796	7.1481e-16	1.64945e-14
Atu2491	397.701	1.4078	0.267169	5.26932	1.36927e-07	1.10241e-06
Atu4746	20.7853	1.40848	0.41708	3.37701	0.000732795	0.00260565
Atu3479	1283.13	1.40871	0.180123	7.82082	5.24791e-15	1.11746e-13
Atu0853	250.493	1.41693	0.179399	7.89822	2.82906e-15	6.29125e-14
Atu3847	15.9772	1.42125	0.486148	2.92349	0.00346134	0.00999961
Atu4893	16.7409	1.42427	0.488645	2.91474	0.00355985	0.0102707
Atu0484	617.035	1.42506	0.28296	5.03625	4.74743e-07	3.42697e-06
Atu6078	44.6322	1.42963	0.320466	4.4611	8.15387e-06	4.62164e-05
Atu3098	12.7965	1.43296	0.513963	2.78807	0.00530237	0.0146067
Atu4744	114.681	1.43875	0.227113	6.33496	2.37406e-10	2.91603e-09
Atu1125	93.5736	1.43969	0.230666	6.24147	4.33482e-10	5.10824e-09
Atu3366	205.249	1.44115	0.169866	8.48402	2.17544e-17	5.71312e-16
C2_1891119F	128.223	1.44122	0.232591	6.19637	5.77796e-10	6.65249e-09
Atu3252	153.769	1.44907	0.329501	4.39777	1.09367e-05	6.00755e-05
Atu5368	23.4478	1.44976	0.389541	3.7217	0.000197883	0.000812601
Atu2349	36.5384	1.45469	0.337829	4.30599	1.66237e-05	8.73974e-05
Atu2505	1052.32	1.45785	0.187137	7.79031	6.68441e-15	1.39638e-13
Atu0159	347.284	1.46353	0.20856	7.01733	2.26146e-12	3.56342e-11
Atu3881	87.4189	1.46395	0.229085	6.39045	1.654e-10	2.0826e-09
Atu3154	531.901	1.4641	0.161762	9.05097	1.41708e-19	4.34178e-18
Atu3882	39.6807	1.47204	0.347845	4.23188	2.31751e-05	0.000119004
Atu4784	43.7542	1.48259	0.290524	5.10314	3.34058e-07	2.49977e-06
C1_2766521R	70.3452	1.48272	0.345018	4.29751	1.72725e-05	9.06354e-05
Atu0116	60.8624	1.48834	0.261383	5.69407	1.24046e-08	1.21728e-07
Atu1654	81.6705	1.48856	0.291514	5.1063	3.28535e-07	2.46178e-06
Atu8056	22.3906	1.49123	0.450034	3.3136	0.000921024	0.00318062
Atu3271	98.5879	1.49446	0.235596	6.34329	2.24906e-10	2.78107e-09
C1_58222F	29.6673	1.49507	0.356018	4.19943	2.67593e-05	0.000135766
Atu0409	200.516	1.5092	0.266925	5.65401	1.56743e-08	1.50076e-07
Atu3199	222.645	1.52473	0.254357	5.99445	2.04173e-09	2.20787e-08
C1_998095R	78.7064	1.52529	0.246904	6.17768	6.50499e-10	7.42754e-09
Atu3180	10.4966	1.53301	0.563208	2.72193	0.00649023	0.0173671
Atu3148	32.4735	1.5365	0.394796	3.89189	9.94658e-05	0.000443097
Atu4194	42.1703	1.537	0.32318	4.75587	1.97594e-06	1.26566e-05
Atu1083	40.0556	1.53806	0.321773	4.77997	1.75318e-06	1.1335e-05
Atu3890	1301.25	1.54518	0.140493	10.9982	3.89689e-28	1.91887e-26
C2_205780R	557.493	1.5467	0.201476	7.67682	1.6309e-14	3.28264e-13
Atu1584	24.2047	1.55332	0.397463	3.9081	9.3026e-05	0.000419149
Atu3200	359.182	1.5578	0.212106	7.34441	2.0667e-13	3.62988e-12
Atu5513	88.7762	1.55891	0.264125	5.90219	3.58698e-09	3.71148e-08
C2_1966629F	14.9329	1.56058	0.493458	3.16254	0.00156398	0.00504407
Atu0505	110.798	1.5673	0.296432	5.28723	1.24179e-07	1.00861e-06
Atu5512	93.3846	1.5789	0.230065	6.86284	6.75065e-12	9.95451e-11
Atu3008	37.4659	1.59092	0.358286	4.44036	8.98093e-06	5.02331e-05
Atu2528	22.6783	1.59762	0.409795	3.89858	9.67572e-05	0.00043313
Atu5397	42.9303	1.61382	0.34785	4.6394	3.49421e-06	2.1447e-05
Atu3159	33.7249	1.62228	0.357043	4.54366	5.52863e-06	3.22991e-05
Atu4813	15.7519	1.62363	0.479466	3.38633	0.000708343	0.00252685
Atu2475	21.973	1.6316	0.414683	3.93456	8.33505e-05	0.000380528
Atu4579	173.131	1.64682	0.249512	6.60016	4.10701e-11	5.45787e-10
Atu3474	650.668	1.65155	0.323826	5.10011	3.3946e-07	2.53545e-06
Atu0544	29.0758	1.65179	0.399194	4.13783	3.50612e-05	0.000172491
Atu3897	820.224	1.65587	0.287214	5.76527	8.15281e-09	8.16021e-08
Atu4580	146.303	1.66165	0.211832	7.84422	4.35669e-15	9.34909e-14
Atu4185	866.925	1.66295	0.174782	9.51439	1.82778e-21	6.76525e-20
Atu3222	338.416	1.66799	0.290916	5.73358	9.83316e-09	9.75358e-08
Atu3895	635.003	1.67128	0.246496	6.78015	1.20049e-11	1.70198e-10
Atu8042	92.7487	1.67164	0.368818	4.53241	5.83138e-06	3.40318e-05
Atu4123	106.023	1.6726	0.376398	4.4437	8.84239e-06	4.96091e-05
Atu3896	479.645	1.67321	0.362505	4.61568	3.91802e-06	2.37972e-05
Atu4268	32.6501	1.68466	0.370116	4.5517	5.32135e-06	3.12871e-05
C2_1297492F	290.411	1.70384	0.245507	6.94011	3.91782e-12	5.98526e-11
Atu3371	369.942	1.70454	0.59919	2.84474	0.00444474	0.0124938
Atu4413	20.7862	1.71838	0.429835	3.99776	6.39459e-05	0.000299373
Atu5413	14.9506	1.72084	0.491887	3.49845	0.000467972	0.00173913
Atu4128	181.213	1.72198	0.173881	9.90318	4.03264e-23	1.64741e-21
Atu0959	27.6747	1.73517	0.368905	4.70357	2.55648e-06	1.60398e-05
C1_2087200F	17.363	1.73838	0.497128	3.49685	0.000470789	0.00174831
C1_2261979F	36.4789	1.74293	0.352531	4.94405	7.65159e-07	5.28804e-06
Atu3475	1546.43	1.74822	0.277899	6.29084	3.15753e-10	3.82721e-09
Atu3185	3946.74	1.75963	0.535822	3.28399	0.0010235	0.00348219
C1_2470313R	17.0595	1.76135	0.474538	3.71171	0.00020586	0.000840978
Atu3894	387.964	1.76793	0.261376	6.76391	1.34312e-11	1.88962e-10
Atu2009	13.5584	1.76977	0.534842	3.30896	0.000936442	0.00322982
Atu0144	15.5518	1.77099	0.513593	3.44824	0.000564256	0.00206084
Atu8041	10.2264	1.7746	0.620721	2.85893	0.00425068	0.0119972
Atu0158	441.525	1.77667	0.25099	7.07865	1.45565e-12	2.34734e-11
Atu3346	277.918	1.77899	0.357722	4.97311	6.58889e-07	4.61725e-06
C1_2310423F	203.096	1.78283	0.27682	6.4404	1.19162e-10	1.51773e-09
Atu3471	1772.17	1.78372	0.213971	8.33626	7.66768e-17	1.94268e-15
Atu1502	31.5132	1.80447	0.389592	4.63169	3.62699e-06	2.22007e-05
Atu0812	15.2953	1.80472	0.588598	3.06613	0.00216849	0.00669236
Atu4790	28.0642	1.81823	0.377608	4.81511	1.4712e-06	9.61332e-06
Atu2539	55.236	1.82193	0.285795	6.37495	1.83026e-10	2.28886e-09
Atu8028	54.1819	1.83201	0.343506	5.33326	9.64655e-08	8.02424e-07
Atu8133	10.7465	1.8452	0.583149	3.16419	0.00155514	0.00502143
Atu1964	311.723	1.84937	0.280487	6.59341	4.29825e-11	5.69828e-10
pAt_522659F	15.7768	1.84979	0.499824	3.70089	0.000214844	0.000870584
Atu5003	243.076	1.85418	0.206211	8.99168	2.4349e-19	7.33795e-18
C2_1514611R	20.4995	1.87261	0.570004	3.28526	0.00101889	0.0034729
Atu3151	94.9655	1.88037	0.296163	6.3491	2.16573e-10	2.68405e-09
C2_1310192F	308.089	1.88871	0.306971	6.15273	7.61604e-10	8.67819e-09
Atu5409	22.5627	1.8968	0.478486	3.96417	7.36504e-05	0.000338485
Atu0123	63.373	1.90515	0.293078	6.50048	8.00625e-11	1.03649e-09
Atu4029	3067.54	1.91017	0.137617	13.8803	8.33391e-44	8.06343e-42
Atu3533	245.582	1.91039	0.273138	6.99423	2.66722e-12	4.1789e-11
Atu8026	37.9981	1.91273	0.400592	4.77476	1.79918e-06	1.16052e-05
Atu4081	1249.51	1.92041	0.148258	12.9532	2.25504e-38	1.88432e-36
Atu3150	20.4225	1.94034	0.450061	4.31127	1.62321e-05	8.58291e-05
Atu4660	617.41	1.95644	0.259849	7.52913	5.10796e-14	9.88434e-13
Atu0616	65.4561	1.96453	0.298874	6.57309	4.92806e-11	6.50198e-10
Atu3473	627.094	1.96579	0.357482	5.49899	3.81968e-08	3.40866e-07
C2_1492506R	34.9962	1.96733	0.354653	5.54719	2.90296e-08	2.63753e-07
pAt_98054F	58.2991	1.98271	0.335508	5.90959	3.42959e-09	3.562e-08
Atu1583	40.578	1.98691	0.337857	5.88093	4.07967e-09	4.19765e-08
Atu4005	7.31909	1.99121	0.720625	2.76317	0.00572431	0.0155286
C1_1474436R	32.9268	1.99784	0.374285	5.33775	9.41096e-08	7.86386e-07
Atu4031	1824.11	2.0047	0.224746	8.91986	4.6686e-19	1.36954e-17
Atu3257	202.945	2.00593	0.206577	9.71034	2.72433e-22	1.08091e-20
Atu5221	27.8386	2.01935	0.433987	4.65301	3.27127e-06	2.02452e-05
Atu4578	164.954	2.02811	0.226719	8.94548	3.70341e-19	1.09221e-17
Atu1082	68.6664	2.0349	0.258616	7.86843	3.59128e-15	7.8908e-14
Atu1017	73.5755	2.04184	0.326855	6.24692	4.18632e-10	4.9438e-09
C1_445306F	16.575	2.04771	0.589954	3.47096	0.000518602	0.00190927
Atu4192	169.848	2.06527	0.215023	9.60489	7.62356e-22	2.87972e-20
Atu1636	37.8987	2.07738	0.381529	5.44487	5.18429e-08	4.49632e-07
Atu0389	78.9775	2.11041	0.264845	7.96848	1.60643e-15	3.66094e-14
Atu4028	745.887	2.11092	0.146431	14.4158	4.11462e-47	4.53843e-45
Atu4381	75.1449	2.11188	0.306869	6.88203	5.90052e-12	8.74768e-11
Atu4030	1315.97	2.1208	0.270184	7.84946	4.17848e-15	9.03698e-14
Atu3272	43.3647	2.13239	0.320086	6.66194	2.70235e-11	3.70733e-10
Atu3893	466.87	2.14296	0.259464	8.25916	1.46699e-16	3.64434e-15
Atu4033	9600.49	2.15177	0.281593	7.6414	2.14869e-14	4.27798e-13
Atu4102	27.9336	2.16496	0.423914	5.10706	3.27209e-07	2.45518e-06
Atu0115	20.8671	2.21749	0.51469	4.3084	1.64442e-05	8.67015e-05
Atu5004	117.809	2.22466	0.244227	9.10898	8.31589e-20	2.62069e-18
Atu0060	114.091	2.2345	0.321293	6.95472	3.53273e-12	5.48818e-11
Atu4708	973.404	2.2366	0.180526	12.3894	2.98392e-35	2.16531e-33
C1_2446240R	11.6054	2.26422	0.599798	3.77498	0.00016002	0.000673672
Atu4710	482.432	2.26534	0.264307	8.57086	1.02716e-17	2.77684e-16
Atu4442	1174.92	2.26927	0.285222	7.95615	1.7747e-15	4.01125e-14
Atu1555	45.6391	2.27146	0.334312	6.79443	1.08738e-11	1.54897e-10
Atu3368	785.444	2.27218	0.207462	10.9523	6.4795e-28	3.1346e-26
Atu4665	749.418	2.27715	0.19306	11.795	4.14099e-32	2.48235e-30
C1_600635F	11.9527	2.27942	0.635635	3.58605	0.000335723	0.00128756
Atu5217	6.33633	2.2861	0.795654	2.87323	0.00406295	0.0115323
Atu1399	212.843	2.29711	0.257998	8.90361	5.40602e-19	1.57747e-17
Atu4709	61.8	2.30657	0.35515	6.49464	8.32298e-11	1.07246e-09
Atu4032	4923.81	2.30879	0.253776	9.09775	9.22192e-20	2.87338e-18
Atu4707	683.874	2.31945	0.266012	8.71932	2.79866e-18	7.87481e-17
C2_1148987F	8.73583	2.32076	0.699023	3.32	0.000900179	0.00312232
Atu3472	459.352	2.32454	0.592299	3.92461	8.68698e-05	0.00039431
Atu3253	548.514	2.3255	0.572652	4.06093	4.88783e-05	0.000233996
Atu4723	763.66	2.33914	0.14462	16.1744	7.64598e-59	1.02848e-56
Atu4663	170.15	2.35146	0.230667	10.1942	2.1045e-24	8.92794e-23
Atu0227	56.1859	2.36699	0.305451	7.74916	9.25035e-15	1.88947e-13
Atu1224	9.53256	2.4006	0.755598	3.17709	0.00148763	0.00483458
Atu3254	127.427	2.40936	0.308599	7.8074	5.83804e-15	1.23834e-13
Atu1992	196.159	2.41099	0.23882	10.0954	5.78824e-24	2.43681e-22
Atu4662	169.155	2.45554	0.281869	8.71163	2.99534e-18	8.38543e-17
Atu2355	30.2353	2.48209	0.440184	5.63875	1.71291e-08	1.62874e-07
C2_408068F	19.1964	2.50171	0.518022	4.82935	1.36983e-06	8.98288e-06
Atu4739	99.6552	2.50418	0.378432	6.61725	3.65941e-11	4.89846e-10
Atu1585	11.126	2.51501	0.643164	3.91037	9.21566e-05	0.000415911
Atu1265	31.4284	2.52832	0.404465	6.25103	4.07745e-10	4.82557e-09
Atu3255	262.429	2.52897	0.270012	9.36614	7.52312e-21	2.64267e-19
Atu2545	44.8573	2.5352	0.403979	6.27559	3.48317e-10	4.19426e-09
C1_813457R	13.6809	2.54789	0.578186	4.40669	1.04961e-05	5.77703e-05
Atu3944	104.298	2.55455	0.311224	8.2081	2.24718e-16	5.43561e-15
Atu3470	82.9774	2.56	0.280746	9.11855	7.61351e-20	2.41313e-18
C2_699418R	6.24382	2.58984	0.848852	3.05099	0.00228089	0.00698063
Atu4443	672.507	2.60142	0.319761	8.13551	4.10218e-16	9.62703e-15
Atu1797	32.3626	2.61256	0.393937	6.63194	3.31308e-11	4.5004e-10
Atu4187	105.564	2.61662	0.262368	9.97308	1.99932e-23	8.22852e-22
C1_1995897R	36.0845	2.62958	0.378832	6.9413	3.88519e-12	5.96847e-11
Atu4661	1010.6	2.64277	0.24377	10.8412	2.19458e-27	1.02569e-25
Atu4193	22.8072	2.65297	0.48754	5.44154	5.28217e-08	4.57318e-07
Atu0414	62.9706	2.66502	0.349459	7.62614	2.41892e-14	4.78148e-13
Atu3700	62.8561	2.71932	0.35026	7.76372	8.24714e-15	1.69082e-13
Atu4664	278.119	2.74075	0.241675	11.3407	8.2503e-30	4.46082e-28
Atu4718	280.508	2.74173	0.177505	15.4459	8.03883e-54	9.85203e-52
Atu4722	696.974	2.81439	0.165158	17.0406	4.10653e-65	6.47071e-63
Atu1635	64.3222	2.82462	0.320922	8.80161	1.34872e-18	3.85398e-17
Atu4706	397.078	2.82673	0.624282	4.52798	5.95501e-06	3.46799e-05
Atu3256	135.785	2.83946	0.239721	11.8449	2.28753e-32	1.40175e-30
Atu1723	40.833	2.85171	0.395855	7.20392	5.8507e-13	9.80749e-12
Atu8023	44.9541	2.87048	0.411004	6.98408	2.86734e-12	4.47971e-11
Atu3526	70.2222	2.8963	0.312316	9.27363	1.7992e-20	6.05037e-19
Atu3891	2568.72	2.90607	0.237734	12.224	2.31295e-34	1.51856e-32
Atu2161	26.3239	2.91765	0.470687	6.1987	5.693e-10	6.58216e-09
Atu5005	186.361	2.96706	0.240214	12.3518	4.76616e-35	3.41369e-33
C2_919257R	16.8824	2.97559	0.640467	4.64596	3.38491e-06	2.08816e-05
Atu0541	11.9384	3.09602	0.691778	4.47546	7.62461e-06	4.37562e-05
C1_813546R	5.39639	3.10602	1.08225	2.86996	0.00410517	0.0116401
Atu2479	72.0708	3.12537	0.324534	9.63033	5.95364e-22	2.27516e-20
Atu3198	802.786	3.15756	0.264916	11.9191	9.40855e-33	5.83013e-31
Atu3859	50.4551	3.18216	0.373927	8.51012	1.7376e-17	4.60716e-16
Atu3892	296.84	3.2029	0.20105	15.9308	3.87219e-57	5.08455e-55
Atu1991	9.96465	3.32507	0.805889	4.12596	3.69189e-05	0.000180824
Atu1809	8.66474	3.41659	0.881094	3.87768	0.000105459	0.000467156
Atu3702	24.2797	3.46094	0.548887	6.30537	2.87504e-10	3.49247e-09
Atu4721	165.279	3.47536	0.246285	14.1111	3.24526e-45	3.37691e-43
Atu8035	11.0249	3.52245	0.803137	4.38586	1.15527e-05	6.30249e-05
Atu4720	147.681	3.56717	0.253084	14.0948	4.08856e-45	4.17563e-43
Atu4080	281.668	3.65659	0.203609	17.9588	4.09203e-72	8.67982e-70
Atu0814	19.7551	3.69016	0.61611	5.98944	2.10564e-09	2.26808e-08
Atu4719	1050.32	3.70113	0.137478	26.9217	1.22275e-159	2.24782e-156
Atu3574	420.18	4.04865	0.231097	17.5192	1.02195e-68	1.81808e-66
Atu3575	632.68	4.08981	0.207685	19.6924	2.50742e-86	6.9142e-84
Atu5006	288.658	4.32722	0.251546	17.2025	2.54354e-66	4.12578e-64
Atu2492	395.187	4.84322	0.226813	21.3534	3.62908e-101	1.4296e-98
Atu3576	2243.71	5.08749	0.230957	22.0279	1.5577e-107	9.54527e-105

## Sheet: Tab 3 WT vs. oxyR
Table S4 Tab 3 : WT vs. oxyR (A. tumefaciens WT vs. A. tumefaciens ∆oxyR)
	baseMean	log2FoldChange	lfcSE	stat	pvalue	padj
Atu0060	80.7107	1.79167	0.320131	5.59667	2.18513e-08	3.03621e-06
Atu0278	628.918	1.15014	0.237088	4.85112	1.22764e-06	8.98996e-05
Atu0305	191.525	1.08561	0.261695	4.14837	3.34852e-05	0.00149964
Atu0312	3105.79	-1.09823	0.211147	-5.20124	1.97963e-07	1.99925e-05
Atu0389	41.0534	1.02678	0.397292	2.58445	0.00975354	0.0872186
Atu0414	24.0427	1.06401	0.406907	2.61488	0.00892601	0.0819831
Atu0468	26.8679	1.32074	0.47261	2.79457	0.00519687	0.0575862
Atu0541	6.94594	2.37129	0.805672	2.94324	0.00324794	0.0420833
Atu0616	45.2184	1.46344	0.383794	3.81308	0.000137244	0.00432397
Atu0816	287.158	-3.56365	0.747188	-4.76942	1.84756e-06	0.000126733
Atu0817	226.703	-3.16902	0.708631	-4.47204	7.74781e-06	0.000437348
Atu0818	151.046	-1.51524	0.402256	-3.76685	0.000165318	0.00503292
Atu0877	85.3552	1.26334	0.395927	3.19083	0.00141864	0.0230981
Atu1083	31.1036	1.22888	0.382902	3.20937	0.00133025	0.022387
Atu1092	8.30667	-2.16104	0.807148	-2.67738	0.00742001	0.0731304
Atu1155	176.15	-1.07688	0.215132	-5.00566	5.5672e-07	4.71386e-05
Atu1222	492.691	-1.04261	0.187386	-5.56395	2.6374e-08	3.57301e-06
Atu1291	86.1009	1.10224	0.295851	3.72565	0.000194815	0.0057065
Atu1399	44.9457	-1.35466	0.36081	-3.75449	0.000173694	0.0051717
Atu1401	46.3134	-1.06007	0.310369	-3.41552	0.000636604	0.0131169
Atu1413	71.0372	-1.01768	0.276395	-3.68199	0.000231425	0.00646439
Atu1454	351.956	-1.24755	0.301788	-4.13386	3.56715e-05	0.00154979
Atu1455	184.433	-1.62453	0.27691	-5.86664	4.44708e-09	7.30264e-07
Atu1456	2047.43	-1.8619	0.266479	-6.98705	2.80722e-12	1.0866e-09
Atu1457	432.92	-1.73066	0.266532	-6.49327	8.39918e-11	2.16739e-08
Atu1502	20.2201	1.12643	0.425228	2.649	0.00807303	0.0772
Atu1555	24.0381	1.25356	0.391259	3.20391	0.00135577	0.0226336
Atu2013	47.0525	1.39226	0.315127	4.4181	9.95701e-06	0.000534228
Atu2119	83.5333	1.61549	0.325544	4.96242	6.96211e-07	5.631e-05
Atu2120	44.6372	1.09542	0.328924	3.33031	0.000867495	0.0164946
Atu2224	1589.26	-1.65037	0.503898	-3.27521	0.00105584	0.0190086
Atu2329	27.6108	1.17433	0.380273	3.08812	0.0020143	0.0295013
Atu2355	16.0555	1.54133	0.544593	2.83024	0.0046513	0.0536285
Atu2374	65.4534	1.01057	0.284471	3.55245	0.000381663	0.00923795
Atu2469	3623.1	-1.0712	0.213287	-5.02236	5.10401e-07	4.39026e-05
Atu2479	22.4145	1.22927	0.391847	3.13712	0.00170616	0.0266445
Atu2498	296.279	-1.13082	0.250792	-4.509	6.51354e-06	0.000371546
Atu2499	157.84	-1.01868	0.285915	-3.56286	0.00036684	0.00911883
Atu2539	38.9606	1.3415	0.333733	4.01967	5.82786e-05	0.00231845
Atu2542	2882.79	-1.22464	0.47093	-2.60048	0.00930943	0.0840796
Atu3077	1918.34	-2.19101	0.220677	-9.92855	3.12764e-23	8.47435e-20
Atu3104	263.882	-1.17013	0.334095	-3.50238	0.000461124	0.0105436
Atu3186	348.949	-1.04091	0.340804	-3.05429	0.00225597	0.0319193
Atu3222	108.917	-1.02854	0.328029	-3.13553	0.00171546	0.0267129
Atu3234	763.9	-1.09715	0.281463	-3.89803	9.69781e-05	0.00334729
Atu3253	115.547	-1.31923	0.41105	-3.2094	0.0013301	0.022387
Atu3255	51.9489	-1.02289	0.364203	-2.80858	0.00497608	0.0561487
Atu3298	3119.46	-1.47551	0.248168	-5.94563	2.75401e-09	4.66375e-07
Atu3337	378.625	-1.05154	0.265858	-3.95529	7.6443e-05	0.0028767
Atu3338	5402.31	-2.26995	0.534869	-4.24394	2.1963e-05	0.00103493
Atu3339	1480.27	-2.0656	0.645939	-3.19782	0.00138471	0.0228516
Atu3340	958.974	-1.8166	0.603298	-3.01112	0.00260284	0.035784
Atu3341	2457.5	-1.62966	0.495407	-3.28953	0.00100353	0.0181878
Atu3342	3609.02	-1.6328	0.261487	-6.2443	4.25695e-10	9.22737e-08
Atu3343	3572.92	-1.49118	0.299016	-4.98697	6.13343e-07	5.04789e-05
Atu3349	24.2366	-1.77799	0.677203	-2.62549	0.00865247	0.0804249
Atu3350	39.7056	-2.22838	0.599402	-3.71768	0.000201063	0.00576487
Atu3352	496.484	-2.19013	0.78031	-2.80674	0.00500458	0.0561487
Atu3371	114.433	-1.13097	0.422112	-2.67932	0.00737728	0.0731304
Atu3425	39.8715	-1.2698	0.481528	-2.63702	0.00836372	0.0784135
Atu3426	74.2919	-1.82313	0.440384	-4.13985	3.47533e-05	0.00154305
Atu3471	531.416	-1.07716	0.224844	-4.7907	1.66197e-06	0.000115464
Atu3472	100.957	-1.11829	0.422187	-2.64881	0.00807758	0.0772
Atu3474	206.594	-1.13385	0.363064	-3.12302	0.00179009	0.0274568
Atu3484	74.2464	-1.06893	0.372469	-2.86985	0.0041067	0.0485899
Atu3504	1163.82	-2.59309	0.592479	-4.37667	1.20505e-05	0.000640213
Atu3565	76.2032	1.02139	0.292778	3.4886	0.000485561	0.0109636
Atu3578	370.231	1.36001	0.262457	5.18181	2.19738e-07	2.08906e-05
Atu3700	25.3269	1.23764	0.419177	2.95255	0.00315163	0.0413385
Atu3702	9.77342	2.09564	0.671931	3.11883	0.0018157	0.0277163
Atu3859	19.6533	1.75399	0.475918	3.68549	0.000228259	0.00640898
Atu3941	2854.28	-1.21797	0.465033	-2.6191	0.00881623	0.0815276
Atu3944	60.5271	1.771	0.34211	5.1767	2.2585e-07	2.11014e-05
Atu3997	363.018	-1.16036	0.227971	-5.08993	3.58191e-07	3.20389e-05
Atu3998	206.265	-1.25506	0.237933	-5.27485	1.32866e-07	1.53191e-05
Atu4000	245.379	-1.38307	0.325627	-4.24742	2.16251e-05	0.00102795
Atu4001	172.227	-1.14985	0.303737	-3.78567	0.000153295	0.00477416
Atu4032	1090.76	-1.12401	0.266819	-4.21261	2.52433e-05	0.00115927
Atu4033	2376.84	-1.02882	0.282183	-3.64594	0.000266421	0.00714719
Atu4080	110.079	2.2866	0.291459	7.84535	4.31761e-15	4.11898e-12
Atu4081	837.691	1.34985	0.197378	6.83889	7.98094e-12	2.70304e-09
Atu4102	16.4925	1.36309	0.479009	2.84566	0.00443199	0.0513183
Atu4154	77.1146	-1.72487	0.46879	-3.67942	0.000233768	0.00649636
Atu4155	43.5028	-1.90311	0.47229	-4.02954	5.58871e-05	0.00224335
Atu4156	107.526	-1.13099	0.310787	-3.63911	0.000273586	0.00730326
Atu4186	35.5106	1.09218	0.378302	2.88706	0.00388856	0.0471374
Atu4187	53.4791	1.57416	0.403096	3.90516	9.41618e-05	0.00328256
Atu4377	5507.56	-1.16345	0.155016	-7.50536	6.12623e-14	3.31981e-11
Atu4404	49.1744	-1.62005	0.533396	-3.03724	0.00238756	0.0331748
Atu4413	15.0564	1.29116	0.500484	2.57982	0.0098851	0.0881042
Atu4421	1454.28	-1.11365	0.282616	-3.9405	8.13131e-05	0.00295729
Atu4640	219.018	1.05513	0.164938	6.39713	1.58326e-10	3.57488e-08
Atu4641	503.632	1.9663	0.152371	12.9047	4.23519e-38	2.29505e-34
Atu4642	3773.79	1.05272	0.106831	9.85403	6.58484e-23	1.18944e-19
Atu4792	23.3829	1.23766	0.465522	2.65864	0.00784568	0.0757001
Atu4822	92.2544	-1.12272	0.241056	-4.6575	3.20074e-06	0.000204056
Atu4826	398.908	-1.2765	0.271283	-4.70542	2.53338e-06	0.000165402
Atu4842	398.103	-1.23304	0.241907	-5.09716	3.44791e-07	3.16682e-05
Atu5053	154.2	-1.09096	0.279426	-3.9043	9.44971e-05	0.00328256
Atu5114	20.7437	1.47651	0.425131	3.47307	0.000514532	0.0113195
Atu5115	90.3672	1.51252	0.327252	4.62187	3.803e-06	0.000236879
Atu5116	1051.75	1.29485	0.185118	6.99469	2.65842e-12	1.0866e-09
Atu5118	16939	1.04529	0.172872	6.0466	1.47936e-09	2.67221e-07
Atu5120	80.8888	1.96675	0.25091	7.83847	4.5606e-15	4.11898e-12
Atu5121	576.874	1.11364	0.213653	5.21235	1.86463e-07	1.99925e-05
Atu5122	2098.18	1.10209	0.15838	6.95848	3.43972e-12	1.24266e-09
Atu5137	516.472	-1.02576	0.197782	-5.18631	2.14503e-07	2.0757e-05
Atu5138	538.661	-1.12982	0.186533	-6.05694	1.38736e-09	2.59245e-07
Atu5139	519.341	-1.29043	0.226701	-5.69222	1.25397e-08	1.78823e-06
Atu5160	115.924	-1.00472	0.231376	-4.34236	1.40962e-05	0.000730786
Atu5161	4534.79	1.01516	0.133721	7.5916	3.1598e-14	2.14037e-11
Atu5163	1313.83	1.22644	0.133966	9.15482	5.44474e-20	7.37626e-17
Atu5167	5396.23	1.12986	0.149531	7.55602	4.15587e-14	2.5023e-11
Atu5169	2446.76	1.00766	0.155721	6.47096	9.73791e-11	2.39862e-08
Atu5172	1215.33	1.08246	0.188936	5.72925	1.00876e-08	1.51846e-06
Atu5173	231.918	1.09158	0.201387	5.4203	5.94986e-08	7.32779e-06
Atu5270	350.418	-1.50531	0.548216	-2.74582	0.00603592	0.0633888
Atu5420	826.651	-1.34114	0.251215	-5.33864	9.36476e-08	1.12773e-05
Atu5421	215.723	-1.45569	0.307994	-4.72637	2.28571e-06	0.000151052
Atu5450	335.986	-1.26559	0.205379	-6.16219	7.17445e-10	1.49532e-07
Atu6085	249.176	-1.12826	0.32602	-3.4607	0.000538766	0.0116318
Atu6086	57.9204	-1.55723	0.315495	-4.93583	7.98124e-07	6.26817e-05
Atu8023	16.757	1.27964	0.478355	2.67509	0.00747091	0.0733422
Atu8036	40.9899	1.19239	0.308769	3.86174	0.00011258	0.00374277
C1_101545R	304.086	1.16178	0.222128	5.23025	1.69281e-07	1.90233e-05
C1_109477F	9.44011	2.20623	0.7093	3.11044	0.00186812	0.0281375
C1_1251423F	13.8776	1.48822	0.507671	2.93147	0.00337367	0.0429592
C1_1995897R	20.5564	1.82555	0.463232	3.9409	8.11749e-05	0.00295729
C1_2032975F	17.1382	1.59248	0.467589	3.40572	0.000659902	0.0133933
C1_2215814R	132.961	1.63672	0.314416	5.20559	1.93379e-07	1.99925e-05
C1_2261979F	24.0627	1.12113	0.407576	2.75073	0.00594625	0.0628124
C1_2541934R	64.3924	1.16929	0.326682	3.57929	0.000344526	0.00872424
C1_445306F	10.9374	1.45058	0.561262	2.58449	0.00975225	0.0872186
C1_58222F	21.8977	1.0827	0.398174	2.71917	0.00654464	0.0667899
C1_600635F	9.25066	1.9962	0.691088	2.88849	0.00387095	0.0471374
C1_989398F	62.4194	1.33727	0.364269	3.67111	0.000241498	0.00667691
C2_132827F	60.1727	1.28712	0.344687	3.73418	0.000188328	0.00554646
C2_1831446F	41.9168	1.72048	0.357625	4.81084	1.50298e-06	0.000107166
C2_408068F	11.2677	1.73326	0.607789	2.85175	0.00434793	0.0508887
pAt_524745F	64.6734	1.08327	0.254495	4.25654	2.07619e-05	0.00100972
pAt_98054F	39.9192	1.466	0.382963	3.82804	0.000129169	0.0041418

## Sheet: Tab 4 WT vs. LO
Table S4 Tab 4 : WT vs. LO (A. tumefaciens WT vs. A. tumefaciens ∆lsrB/∆oxyR)
	baseMean	log2FoldChange	lfcSE	stat	pvalue	padj
Atu0013	450.1	-1.62326	0.176403	-9.20203	3.51257e-20	1.83122e-18
Atu0034	1945.65	-1.10139	0.12538	-8.78438	1.57228e-18	7.41953e-17
Atu0044	1961.58	-1.05162	0.168409	-6.24446	4.2528e-10	7.63273e-09
Atu0045	3832.88	-1.11932	0.166432	-6.72536	1.75164e-11	3.91367e-10
Atu0053	952.439	-1.39812	0.340551	-4.10546	4.03509e-05	0.000272692
Atu0057	2867.22	-1.21987	0.318037	-3.83563	0.000125245	0.000734824
Atu0058	979.929	1.18332	0.216742	5.45957	4.77277e-08	6.23535e-07
Atu0059	222.16	1.41332	0.203945	6.92992	4.21088e-12	1.01993e-10
Atu0060	131.077	2.64834	0.314647	8.41684	3.86767e-17	1.62859e-15
Atu0064	2082.03	-1.22003	0.266313	-4.58121	4.62298e-06	3.93565e-05
Atu0065	1276.41	-1.31718	0.222519	-5.9194	3.23111e-09	5.02475e-08
Atu0066	87.5182	-1.10601	0.25369	-4.35968	1.3025e-05	9.9302e-05
Atu0068	1063.11	-1.97437	0.209352	-9.43089	4.06636e-21	2.29477e-19
Atu0069	635.445	-2.12859	0.256279	-8.30575	9.91912e-17	4.05203e-15
Atu0070	2339.02	-2.26528	0.207305	-10.9273	8.53729e-28	6.9751e-26
Atu0071	1151.76	-1.99201	0.22531	-8.84118	9.47105e-19	4.62897e-17
Atu0102	88.2589	1.24451	0.248139	5.01538	5.29279e-07	5.45626e-06
Atu0115	22.5786	2.52026	0.477999	5.27254	1.34551e-07	1.59423e-06
Atu0116	45.3192	1.10184	0.295881	3.72394	0.000196137	0.00108231
Atu0118	120.168	1.26834	0.245421	5.16803	2.3657e-07	2.66458e-06
Atu0123	66.8538	2.18783	0.282406	7.74711	9.40108e-15	3.25706e-13
Atu0138	347.947	1.16177	0.24914	4.66311	3.11466e-06	2.74995e-05
Atu0144	23.3943	2.67545	0.523378	5.11188	3.1897e-07	3.44387e-06
Atu0158	383.006	1.70416	0.268509	6.34673	2.19944e-10	4.12497e-09
Atu0159	302.713	1.39704	0.232594	6.00632	1.89784e-09	3.10147e-08
Atu0160	260.595	1.34036	0.181763	7.37423	1.65296e-13	4.83866e-12
Atu0187	1395.75	-1.00139	0.153772	-6.51215	7.40835e-11	1.46932e-09
Atu0214	1297.2	-1.07054	0.13883	-7.71119	1.24651e-14	4.29143e-13
Atu0227	43.9641	2.11654	0.323319	6.5463	5.89789e-11	1.20467e-09
Atu0250	525.973	1.67448	0.249701	6.70595	2.00102e-11	4.41677e-10
Atu0277	745.319	-5.17743	0.194827	-26.5745	1.33961e-155	2.44434e-152
Atu0278	235.038	-2.28159	0.224727	-10.1527	3.22389e-24	2.20595e-22
Atu0279	317.702	1.06044	0.231044	4.58979	4.43697e-06	3.79499e-05
Atu0312	2782.9	-1.65677	0.226888	-7.30213	2.83244e-13	8.03357e-12
Atu0361	1185.39	-1.05822	0.168588	-6.27696	3.45246e-10	6.29959e-09
Atu0364	881.235	-1.03748	0.150614	-6.8883	5.64641e-12	1.34385e-10
Atu0389	82.7261	2.37027	0.269229	8.80391	1.32126e-18	6.34435e-17
Atu0405	1603.37	1.15485	0.228572	5.05245	4.36186e-07	4.58289e-06
Atu0409	256.546	2.16093	0.200313	10.7878	3.93173e-27	3.03131e-25
Atu0410	102.714	1.25758	0.269204	4.67146	2.99067e-06	2.65156e-05
Atu0413	7.90193	2.55004	0.789788	3.22876	0.00124326	0.00536027
Atu0414	59.1107	2.72994	0.340186	8.02485	1.01652e-15	3.75976e-14
Atu0415	465.355	1.2866	0.258694	4.97344	6.5775e-07	6.64304e-06
Atu0418	576.471	-1.0806	0.203109	-5.32031	1.03589e-07	1.25452e-06
Atu0435	64.1937	1.11693	0.329291	3.39193	0.000694027	0.00321685
Atu0484	594.766	1.55405	0.283308	5.48539	4.12567e-08	5.48153e-07
Atu0505	98.1502	1.53239	0.307653	4.9809	6.32895e-07	6.45152e-06
Atu0541	11.2677	3.16834	0.719984	4.40058	1.07963e-05	8.43079e-05
Atu0544	29.428	1.86283	0.397952	4.68103	2.85442e-06	2.54067e-05
Atu0566	28.3976	1.1253	0.364171	3.09004	0.00200127	0.00802559
Atu0591	13896.1	-1.15741	0.304522	-3.80076	0.000144256	0.000827732
Atu0594	3082.75	-1.66133	0.310634	-5.3482	8.88329e-08	1.08301e-06
Atu0595	3651.41	-1.4216	0.263328	-5.39858	6.71709e-08	8.41404e-07
Atu0609	4497.9	-1.00578	0.145725	-6.90189	5.13152e-12	1.23202e-10
Atu0616	72.9242	2.3346	0.287567	8.11848	4.72059e-16	1.83266e-14
Atu0621	752.318	1.00245	0.153175	6.54445	5.97139e-11	1.21278e-09
Atu0646	474.986	-1.44345	0.207262	-6.96435	3.29917e-12	8.16129e-11
Atu0663	519.282	1.74426	0.228677	7.62761	2.39146e-14	7.93386e-13
Atu0703	153.143	-1.12375	0.202632	-5.54575	2.92701e-08	3.99563e-07
Atu0741	231.779	-1.25946	0.20623	-6.10708	1.0147e-09	1.73036e-08
Atu0742	231.172	-1.52217	0.247122	-6.15957	7.29426e-10	1.27568e-08
Atu0764	492.963	-1.56028	0.178801	-8.72632	2.63088e-18	1.22046e-16
Atu0804	1388.3	-1.31654	0.205983	-6.39147	1.64299e-10	3.1337e-09
Atu0805	37.7941	1.31281	0.314693	4.17172	3.02309e-05	0.000211887
Atu0811	1136.85	-2.40543	0.224202	-10.7289	7.45149e-27	5.6652e-25
Atu0812	17.06	2.19631	0.56	3.92199	8.78224e-05	0.000543837
Atu0816	281.804	-3.94234	0.702107	-5.61502	1.96542e-08	2.78003e-07
Atu0817	216.852	-3.97538	0.668499	-5.94673	2.73558e-09	4.30303e-08
Atu0818	143.551	-1.81597	0.404581	-4.48853	7.17162e-06	5.90338e-05
Atu0820	789.404	-1.00038	0.213454	-4.68662	2.77751e-06	2.47624e-05
Atu0835	192.395	-1.00291	0.220447	-4.54944	5.37899e-06	4.51604e-05
Atu0853	214.86	1.31693	0.196791	6.692	2.20135e-11	4.82008e-10
Atu0864	117.958	-1.20655	0.21304	-5.6635	1.48319e-08	2.14222e-07
Atu0867	515.457	-1.24797	0.184323	-6.77056	1.28285e-11	2.93821e-10
Atu0872	985.502	-1.12663	0.153948	-7.31826	2.51203e-13	7.23728e-12
Atu0875	230.17	-1.02736	0.17976	-5.71516	1.09599e-08	1.6171e-07
Atu0883	393.265	-1.14116	0.161359	-7.07214	1.52558e-12	3.95782e-11
Atu0884	1586.35	-1.03725	0.207384	-5.0016	5.6856e-07	5.8392e-06
Atu0898	491.546	-1.09331	0.177101	-6.1734	6.68379e-10	1.17643e-08
Atu0944	320.985	-1.69983	0.176422	-9.63503	5.68763e-22	3.42133e-20
Atu0959	21.3009	1.43428	0.428909	3.34402	0.000825723	0.00376667
Atu0973	1418.57	1.00238	0.206734	4.84865	1.24306e-06	1.1896e-05
Atu0976	188.859	1.00495	0.235308	4.2708	1.94774e-05	0.00014197
Atu0998	550.431	-1.05011	0.165411	-6.34849	2.17433e-10	4.10885e-09
Atu0999	669.968	1.23472	0.176779	6.98455	2.85768e-12	7.14288e-11
Atu1008	108.934	1.00605	0.223093	4.50954	6.49686e-06	5.38846e-05
Atu1009	257.132	1.46568	0.233716	6.27118	3.58312e-10	6.51629e-09
Atu1017	58.3518	1.80526	0.333337	5.41571	6.10443e-08	7.75306e-07
Atu1031	922.397	-5.06519	0.218702	-23.1603	1.14604e-118	7.8418e-116
Atu1074	1002.73	1.32044	0.20851	6.33273	2.40857e-10	4.49983e-09
Atu1082	52.1694	1.71813	0.290886	5.90654	3.49373e-09	5.38724e-08
Atu1155	159.988	-1.54392	0.238585	-6.47116	9.72547e-11	1.89456e-09
Atu1210	2200.56	-1.01415	0.154582	-6.56062	5.35853e-11	1.11108e-09
Atu1221	568.296	-1.58668	0.207655	-7.64093	2.15664e-14	7.24261e-13
Atu1224	9.62729	2.58733	0.757015	3.4178	0.000631301	0.00298681
Atu1226	336.13	1.20922	0.253767	4.76509	1.88773e-06	1.74257e-05
Atu1232	224.811	-1.46535	0.216795	-6.75913	1.38821e-11	3.12719e-10
Atu1242	1102.67	1.04251	0.183436	5.68321	1.32189e-08	1.92447e-07
Atu1265	28.6585	2.54826	0.427178	5.96534	2.44123e-09	3.87343e-08
Atu1291	88.1655	1.15789	0.285641	4.05367	5.04208e-05	0.000333337
Atu1321	72.8333	1.25499	0.330261	3.8	0.000144693	0.000828797
Atu1396	50.3847	1.06579	0.289795	3.67773	0.000235317	0.0012604
Atu1397	20.5327	1.42108	0.423738	3.35367	0.000797472	0.00364602
Atu1398	31.7298	1.74292	0.372657	4.67702	2.9107e-06	2.58655e-05
Atu1399	197.488	2.3471	0.270061	8.69099	3.59294e-18	1.65275e-16
Atu1400	103.158	1.12349	0.229932	4.88617	1.02817e-06	9.97905e-06
Atu1402	55.3175	1.11966	0.321049	3.48752	0.000487526	0.00238705
Atu1403	57.2072	1.22721	0.406309	3.02038	0.00252456	0.00978714
Atu1406	194.595	-1.30795	0.216304	-6.04682	1.47731e-09	2.45054e-08
Atu1407	127.918	-1.08478	0.24141	-4.49353	7.00512e-06	5.78371e-05
Atu1413	168.926	1.35296	0.220211	6.14395	8.04933e-10	1.39879e-08
Atu1414	100.341	1.26808	0.240781	5.26654	1.39019e-07	1.64006e-06
Atu1416	163.743	1.13645	0.296878	3.82799	0.000129193	0.000753143
Atu1427	95.2009	1.16495	0.238104	4.8926	9.95123e-07	9.69271e-06
Atu1434	3611.67	-1.42868	0.151605	-9.42373	4.35348e-21	2.43173e-19
Atu1435	651.295	-1.36401	0.162593	-8.38912	4.898e-17	2.03119e-15
Atu1436	2064.72	-1.14645	0.140798	-8.14253	3.8711e-16	1.5136e-14
Atu1454	309.06	-2.00095	0.319639	-6.26005	3.84858e-10	6.97588e-09
Atu1455	162.397	-2.5701	0.306221	-8.39296	4.74061e-17	1.98092e-15
Atu1456	1795.37	-3.06053	0.278191	-11.0015	3.75712e-28	3.16407e-26
Atu1457	393.921	-2.42631	0.272787	-8.89452	5.86725e-19	2.89345e-17
Atu1467	753.557	1.77357	0.225247	7.87389	3.43771e-15	1.22994e-13
Atu1468	1143.8	1.76816	0.257142	6.8762	6.14682e-12	1.44411e-10
Atu1490	215.376	-1.11938	0.186351	-6.00683	1.89184e-09	3.10147e-08
Atu1502	27.9714	1.77011	0.408472	4.33349	1.46763e-05	0.000110964
Atu1527	69.7942	1.74427	0.279497	6.24076	4.35436e-10	7.78947e-09
Atu1528	1213.35	1.78494	0.215934	8.26612	1.38392e-16	5.57028e-15
Atu1529	398.033	1.94212	0.198208	9.7984	1.14379e-22	7.11492e-21
Atu1536	608.527	1.02046	0.186664	5.46682	4.58181e-08	6.04357e-07
Atu1537	2628.76	1.05448	0.207536	5.08096	3.75524e-07	3.9915e-06
Atu1548	496.206	-1.14199	0.154643	-7.38468	1.52819e-13	4.49747e-12
Atu1555	44.6045	2.40539	0.346981	6.93234	4.13942e-12	1.00707e-10
Atu1558	233.512	1.11455	0.190453	5.85208	4.85458e-09	7.40222e-08
Atu1577	9647.64	-1.09006	0.132359	-8.23565	1.78592e-16	7.13585e-15
Atu1578	809.653	-1.78779	0.193277	-9.24991	2.24681e-20	1.19408e-18
Atu1579	1131.59	-1.58812	0.186351	-8.52216	1.56599e-17	6.80335e-16
Atu1580	1642.56	-1.66879	0.152606	-10.9353	7.81421e-28	6.48106e-26
Atu1583	34.359	1.86958	0.365421	5.11625	3.1167e-07	3.3717e-06
Atu1584	25.4745	1.84522	0.418654	4.40752	1.04562e-05	8.1954e-05
Atu1585	11.1902	2.69614	0.667651	4.03824	5.38526e-05	0.000352198
Atu1602	1752.09	1.03681	0.184265	5.62675	1.83639e-08	2.60424e-07
Atu1632	8529.18	-1.16462	0.127278	-9.1502	5.68293e-20	2.90732e-18
Atu1635	39.945	2.19259	0.352058	6.22793	4.72647e-10	8.40022e-09
Atu1636	41.7682	2.43254	0.380175	6.39847	1.56938e-10	3.00377e-09
Atu1654	82.4716	1.70788	0.329359	5.18545	2.15494e-07	2.44733e-06
Atu1661	603.457	-1.99154	0.216242	-9.20981	3.26699e-20	1.71957e-18
Atu1667	309.83	-4.40151	0.240047	-18.336	4.27021e-75	1.46094e-72
Atu1723	25.9062	2.2558	0.425093	5.3066	1.11688e-07	1.33781e-06
Atu1726	221.23	1.22157	0.22579	5.41022	6.2949e-08	7.93969e-07
Atu1736	1859.71	-2.46983	0.22228	-11.1114	1.10476e-28	9.91386e-27
Atu1766	350.607	1.17901	0.168364	7.00277	2.50944e-12	6.33027e-11
Atu1797	29.3439	2.62359	0.41724	6.28796	3.21666e-10	5.88896e-09
Atu1798	252.188	1.95642	0.212937	9.18778	4.01042e-20	2.07104e-18
Atu1847	281.517	1.11683	0.226736	4.92566	8.40744e-07	8.33738e-06
Atu1901	112.121	-1.14902	0.230703	-4.98051	6.34162e-07	6.45242e-06
Atu1954	42.7455	1.1744	0.301474	3.89552	9.79864e-05	0.000597968
Atu1964	268.338	1.76337	0.296759	5.9421	2.8139e-09	4.41355e-08
Atu1972	241.468	1.21424	0.278323	4.36269	1.2847e-05	9.80816e-05
Atu1985	363.905	-1.02446	0.193687	-5.28925	1.2282e-07	1.46474e-06
Atu1991	8.15038	3.16516	0.834522	3.79278	0.00014897	0.000848554
Atu1992	106.563	1.493	0.280143	5.3294	9.85365e-08	1.19598e-06
Atu1996	172.7	1.08766	0.209341	5.19565	2.04004e-07	2.32166e-06
Atu2021	498.851	-1.15684	0.21341	-5.42073	5.93576e-08	7.55636e-07
Atu2023	412.758	-1.88971	0.178562	-10.5829	3.57562e-26	2.68122e-24
Atu2049	51.9751	1.01204	0.313633	3.22681	0.00125177	0.00538493
Atu2071	345.333	-3.17611	0.22893	-13.8737	9.13928e-44	1.51601e-41
Atu2073	1264.75	1.33766	0.182559	7.32725	2.34927e-13	6.80419e-12
Atu2074	82.8627	1.37218	0.311298	4.40793	1.04365e-05	8.1954e-05
Atu2085	1668.69	-1.19756	0.148692	-8.05393	8.01766e-16	2.98563e-14
Atu2108	39.8869	1.55527	0.36386	4.27437	1.9168e-05	0.000140088
Atu2127	387.49	1.25825	0.170751	7.36893	1.72e-13	5.00812e-12
Atu2160	677.156	-1.33698	0.16004	-8.35406	6.59568e-17	2.71464e-15
Atu2161	23.8116	2.92518	0.483619	6.04852	1.46179e-09	2.43217e-08
Atu2171	68.7597	1.36778	0.284397	4.8094	1.51387e-06	1.41899e-05
Atu2173	864.063	-1.0799	0.144217	-7.48798	6.99406e-14	2.18774e-12
Atu2198	62.4145	-1.46954	0.267947	-5.48445	4.14767e-08	5.49742e-07
Atu2216	626.584	-1.13898	0.168381	-6.76427	1.33984e-11	3.0307e-10
Atu2224	3817.53	1.11992	0.328328	3.41096	0.000647343	0.00305216
Atu2232	99.6623	-1.03038	0.271159	-3.79992	0.000144744	0.000828797
Atu2287	108.571	1.3989	0.281377	4.97162	6.63957e-07	6.69337e-06
Atu2294	68.1474	-1.03062	0.303543	-3.39531	0.000685506	0.0031963
Atu2305	1166.92	1.05927	0.155385	6.81706	9.29227e-12	2.13722e-10
Atu2320	329.045	1.19278	0.236418	5.04522	4.53011e-07	4.73241e-06
Atu2340	365.652	-1.09857	0.201035	-5.46459	4.63982e-08	6.09074e-07
Atu2355	20.5236	1.9945	0.491909	4.05461	5.02176e-05	0.000332395
Atu2363	30.5664	1.1326	0.356822	3.17413	0.00150284	0.00628941
Atu2368	24.68	1.46412	0.470587	3.11126	0.00186292	0.00753146
Atu2374	65.7409	1.02754	0.282791	3.63356	0.000279539	0.00145872
Atu2380	556.423	1.54083	0.196231	7.8521	4.09138e-15	1.4543e-13
Atu2381	87.7606	1.10717	0.259854	4.26075	2.03744e-05	0.00014831
Atu2382	7.93198	2.55604	0.753015	3.39441	0.000687762	0.00319865
Atu2399	2170.65	-1.17761	0.191901	-6.13653	8.43416e-10	1.45642e-08
Atu2401	687.161	-1.03451	0.1484	-6.97108	3.14514e-12	7.82569e-11
Atu2405	128.427	-1.40237	0.204245	-6.86614	6.59619e-12	1.53649e-10
Atu2406	61.3929	-1.03667	0.269339	-3.84893	0.000118634	0.000702059
Atu2414	73.4449	1.24836	0.280721	4.44699	8.70815e-06	7.01006e-05
Atu2457	30.105	1.39127	0.396229	3.51127	0.000445965	0.00220924
Atu2459	35.3143	1.29169	0.341719	3.77997	0.000156847	0.000888797
Atu2460	97.8808	1.10693	0.241919	4.57561	4.74828e-06	4.03604e-05
Atu2469	2777.63	-2.89426	0.227816	-12.7043	5.59352e-37	6.65629e-35
Atu2470	480.308	-3.31728	0.261352	-12.6928	6.48463e-37	7.55253e-35
Atu2471	1182.92	-3.32119	0.232243	-14.3005	2.17219e-46	3.83567e-44
Atu2475	18.0545	1.45209	0.459717	3.15866	0.00158494	0.00656773
Atu2479	44.4882	2.50121	0.381194	6.56152	5.32622e-11	1.10858e-09
Atu2484	44.7072	1.1716	0.364451	3.2147	0.00130583	0.00557575
Atu2491	338.73	1.29326	0.289527	4.4668	7.93973e-06	6.46757e-05
Atu2492	245.758	4.29797	0.35301	12.1752	4.2124e-34	4.43436e-32
Atu2505	919.777	1.39571	0.213091	6.54981	5.76096e-11	1.1811e-09
Atu2539	54.0795	1.97225	0.323982	6.08752	1.1467e-09	1.94938e-08
Atu2540	228.789	1.12376	0.199641	5.62892	1.81346e-08	2.57841e-07
Atu2541	993.367	1.18635	0.195317	6.07397	1.24787e-09	2.10828e-08
Atu2542	2885.04	-1.21045	0.316699	-3.82208	0.000132332	0.000766548
Atu2545	28.0354	1.8892	0.432647	4.36662	1.26185e-05	9.66069e-05
Atu2547	985.493	-1.33542	0.324854	-4.11084	3.94221e-05	0.000266745
Atu2572	647.408	-1.03989	0.139236	-7.46852	8.11042e-14	2.52253e-12
Atu2573	277.286	-1.02816	0.167376	-6.1428	8.10793e-10	1.40452e-08
Atu2600	780.401	-1.26248	0.173107	-7.29302	3.03086e-13	8.46476e-12
Atu2602	447.625	-1.14001	0.24163	-4.718	2.3818e-06	2.15504e-05
Atu2603	379.162	-1.10141	0.27664	-3.98139	6.8512e-05	0.000434068
Atu2607	636.057	-1.22359	0.212047	-5.77034	7.91139e-09	1.18649e-07
Atu2608	593.827	-1.25327	0.213495	-5.87025	4.35131e-09	6.67201e-08
Atu2609	512.521	-1.51023	0.201127	-7.50881	5.96666e-14	1.88795e-12
Atu2611	248.989	-1.58453	0.230165	-6.8843	5.80726e-12	1.37615e-10
Atu2631	299.771	-1.63701	0.294606	-5.55661	2.75072e-08	3.7738e-07
Atu2656	1213.65	-1.158	0.179022	-6.46849	9.89888e-11	1.92151e-09
Atu2657	237.459	-1.31705	0.199309	-6.60805	3.89403e-11	8.35919e-10
Atu2664	2961.81	-1.2619	0.145381	-8.67995	3.95936e-18	1.80613e-16
Atu2680	334.858	-1.1272	0.181445	-6.21235	5.21963e-10	9.21686e-09
Atu2681	631.67	-1.00028	0.186034	-5.37689	7.57838e-08	9.38553e-07
Atu2702	169.371	1.00325	0.222438	4.51026	6.47493e-06	5.37842e-05
Atu2708	1214.72	-1.6065	0.169422	-9.48226	2.48824e-21	1.43375e-19
Atu2726	4532.52	-1.58528	0.145246	-10.9144	9.83343e-28	7.91591e-26
Atu2777	3031.55	-1.16696	0.15548	-7.50549	6.11972e-14	1.92525e-12
Atu2783	588.742	1.04773	0.206125	5.08297	3.71586e-07	3.95996e-06
Atu2792	319.623	1.28928	0.206186	6.25297	4.02731e-10	7.2518e-09
Atu2826	863.583	-1.14747	0.240018	-4.78077	1.74628e-06	1.62294e-05
Atu3008	38.1239	1.81393	0.397345	4.56512	4.99211e-06	4.22362e-05
Atu3024	291.863	1.46359	0.190282	7.69168	1.45217e-14	4.96824e-13
Atu3040	262.07	-1.17457	0.214099	-5.48612	4.10857e-08	5.4721e-07
Atu3053	368.921	1.98868	0.22284	8.92423	4.48796e-19	2.23337e-17
Atu3067	83.5748	-1.61485	0.290038	-5.56773	2.58077e-08	3.54954e-07
Atu3069	122.03	-1.15241	0.222598	-5.17707	2.25399e-07	2.54399e-06
Atu3077	2076.46	-1.62321	0.22968	-7.06725	1.5803e-12	4.08044e-11
Atu3094	104.475	-1.37672	0.238254	-5.77837	7.54285e-09	1.13433e-07
Atu3099	72.5855	1.2199	0.259458	4.7017	2.58004e-06	2.31148e-05
Atu3106	177.24	1.0459	0.226775	4.61204	3.98731e-06	3.44267e-05
Atu3116	107.963	1.17473	0.22599	5.19814	2.01291e-07	2.30035e-06
Atu3122	324.652	1.09398	0.202808	5.39418	6.88377e-08	8.58355e-07
Atu3133	39.0847	1.3052	0.363312	3.59251	0.000327509	0.00167864
Atu3137	92.0226	1.19563	0.234872	5.09057	3.56982e-07	3.8316e-06
Atu3148	27.1242	1.37981	0.402984	3.42397	0.000617128	0.00292481
Atu3150	19.4021	2.0406	0.461927	4.41758	9.98113e-06	7.89548e-05
Atu3151	93.7357	2.04146	0.285756	7.14406	9.0614e-13	2.44345e-11
Atu3154	471.686	1.43215	0.222589	6.43407	1.24228e-10	2.38606e-09
Atu3180	13.2413	2.15231	0.54809	3.92693	8.60363e-05	0.000533971
Atu3185	3816.12	1.88689	0.542887	3.47566	0.000509603	0.00248625
Atu3186	819.81	1.32046	0.322581	4.09341	4.25073e-05	0.000285854
Atu3187	516.67	1.28688	0.318003	4.04674	5.19353e-05	0.000341699
Atu3188	936.131	1.18824	0.264453	4.4932	7.01613e-06	5.78408e-05
Atu3189	192.14	1.49739	0.217928	6.87104	6.37365e-12	1.491e-10
Atu3190	297.988	1.5383	0.238574	6.44791	1.134e-10	2.18575e-09
Atu3198	544.873	2.69275	0.265789	10.1312	4.01878e-24	2.7159e-22
Atu3200	267.025	1.17144	0.223352	5.2448	1.56452e-07	1.82217e-06
Atu3202	1763.91	-1.55347	0.160312	-9.69027	3.31663e-22	2.01725e-20
Atu3203	986.199	-1.53122	0.155994	-9.81594	9.6134e-23	6.0487e-21
Atu3212	475.116	-1.00663	0.184767	-5.44812	5.09039e-08	6.61872e-07
Atu3217	137.521	-1.02338	0.247749	-4.1307	3.61657e-05	0.000247464
Atu3222	325.145	1.78576	0.300767	5.93736	2.89651e-09	4.53014e-08
Atu3234	761.384	-1.10195	0.285594	-3.85843	0.000114118	0.000681226
Atu3239	350.181	1.26026	0.310351	4.06077	4.8912e-05	0.000324932
Atu3253	485.448	2.29128	0.595624	3.84686	0.000119643	0.000707264
Atu3254	104.154	2.24141	0.331102	6.76956	1.29177e-11	2.9439e-10
Atu3255	215.69	2.3723	0.292668	8.10577	5.24132e-16	2.01504e-14
Atu3256	94.4862	2.40642	0.260014	9.25495	2.14333e-20	1.15025e-18
Atu3257	152.809	1.67513	0.23508	7.1258	1.03481e-12	2.76319e-11
Atu3271	112.491	1.93267	0.315112	6.13328	8.60869e-10	1.47944e-08
Atu3272	31.5655	1.73633	0.366313	4.74002	2.13697e-06	1.94639e-05
Atu3292	2103.24	1.21526	0.164102	7.40555	1.30611e-13	3.86468e-12
Atu3293	1793.72	1.08765	0.132147	8.23058	1.86307e-16	7.39016e-15
Atu3302	44.1622	1.18226	0.336255	3.51598	0.000438135	0.00217439
Atu3319	13.0266	1.79166	0.539547	3.32067	0.000898003	0.00404249
Atu3321	54.0725	1.26437	0.295746	4.27517	1.90995e-05	0.000139774
Atu3325	246.614	-1.32308	0.186474	-7.09524	1.29131e-12	3.41479e-11
Atu3326	666.963	-1.762	0.168587	-10.4516	1.44088e-25	1.0112e-23
Atu3327	3150.64	-2.03605	0.136475	-14.9189	2.48364e-50	4.85552e-48
Atu3355	164.954	1.48476	0.27153	5.46811	4.54847e-08	6.01409e-07
Atu3357	1644	-1.89119	0.214616	-8.81198	1.22951e-18	5.95606e-17
Atu3358	204.025	-1.15036	0.208564	-5.51563	3.47542e-08	4.64012e-07
Atu3359	220.751	-1.3067	0.236109	-5.53429	3.12488e-08	4.22361e-07
Atu3360	335.908	-1.37681	0.205605	-6.69637	2.13654e-11	4.69695e-10
Atu3361	351.605	-1.24165	0.195588	-6.34832	2.17678e-10	4.10885e-09
Atu3363	841.7	-1.24317	0.146057	-8.51155	1.71625e-17	7.33964e-16
Atu3366	165.327	1.21434	0.21259	5.71211	1.11582e-08	1.64193e-07
Atu3367	484.198	1.21296	0.184392	6.57817	4.7628e-11	9.98911e-10
Atu3368	600.909	1.98118	0.252599	7.84319	4.39236e-15	1.55121e-13
Atu3370	357.702	1.4408	0.314202	4.58559	4.52717e-06	3.8661e-05
Atu3372	844.11	2.27583	0.706874	3.21957	0.00128383	0.00549898
Atu3374	67.3663	1.03145	0.264758	3.89581	9.78706e-05	0.000597928
Atu3385	94.3034	1.16829	0.248203	4.70699	2.51395e-06	2.25967e-05
Atu3387	69.5515	1.37776	0.30778	4.47644	7.58971e-06	6.21017e-05
Atu3398	58.5186	1.44973	0.314047	4.61629	3.90662e-06	3.3838e-05
Atu3399	27.3125	1.45762	0.396885	3.67264	0.000240056	0.00128083
Atu3426	71.6424	-2.07002	0.443318	-4.66937	3.02121e-06	2.67175e-05
Atu3455	207.298	1.20606	0.182932	6.59296	4.31155e-11	9.2193e-10
Atu3470	82.9931	2.73234	0.277348	9.85167	6.74151e-23	4.29105e-21
Atu3471	1700.44	1.89755	0.215601	8.80119	1.35368e-18	6.44353e-17
Atu3472	357.785	2.06534	0.606038	3.40794	0.000654553	0.0030782
Atu3473	557.942	1.93987	0.351592	5.51739	3.44074e-08	4.60503e-07
Atu3474	625.105	1.76921	0.319551	5.53655	3.0849e-08	4.17989e-07
Atu3475	1323.79	1.64888	0.277185	5.94867	2.70323e-09	4.2644e-08
Atu3477	967.248	1.3215	0.290122	4.555	5.23862e-06	4.41173e-05
Atu3478	1285.67	1.12673	0.234248	4.80999	1.50939e-06	1.41722e-05
Atu3479	1115.65	1.33589	0.194933	6.8531	7.22655e-12	1.66912e-10
Atu3480	344.681	1.48935	0.238182	6.253	4.02639e-10	7.2518e-09
Atu3481	144.762	1.01988	0.249003	4.09585	4.2063e-05	0.000283214
Atu3493	484.565	-1.1666	0.159787	-7.30097	2.85706e-13	8.06163e-12
Atu3504	1059.98	-3.99527	0.570053	-7.0086	2.40723e-12	6.10054e-11
Atu3506	443.862	-1.41268	0.212651	-6.6432	3.06945e-11	6.66752e-10
Atu3526	26.7304	1.36481	0.397057	3.43731	0.000587524	0.00280637
Atu3527	215.998	1.06096	0.184759	5.74239	9.33507e-09	1.38483e-07
Atu3533	207.524	1.79008	0.276922	6.4642	1.01837e-10	1.96981e-09
Atu3551	111.538	1.09922	0.214588	5.12247	3.01553e-07	3.2752e-06
Atu3555	262.291	1.2546	0.164283	7.63682	2.22649e-14	7.43159e-13
Atu3574	129.373	2.32433	0.367382	6.32673	2.50411e-10	4.66242e-09
Atu3575	196.832	2.38839	0.337227	7.08245	1.41625e-12	3.69168e-11
Atu3576	776.797	3.64374	0.594116	6.13304	8.62152e-10	1.47944e-08
Atu3585	1272.4	-1.05242	0.147229	-7.14821	8.79155e-13	2.38242e-11
Atu3675	490.637	1.03704	0.185181	5.60016	2.14156e-08	2.99818e-07
Atu3679	50.034	1.00932	0.296494	3.40419	0.000663601	0.0031154
Atu3700	61.201	2.84621	0.333778	8.52728	1.49829e-17	6.56132e-16
Atu3702	22.3324	3.48626	0.587338	5.9357	2.92598e-09	4.56319e-08
Atu3733	20.7054	1.63737	0.480955	3.40443	0.000663034	0.0031154
Atu3770	2141.6	-1.17708	0.17421	-6.75665	1.4122e-11	3.1682e-10
Atu3771	575.574	1.12817	0.186474	6.05001	1.44835e-09	2.41715e-08
Atu3790	91.5841	1.31245	0.228224	5.75071	8.8869e-09	1.32553e-07
Atu3800	1880.6	1.17151	0.187847	6.23649	4.47487e-10	7.97897e-09
Atu3817	238.686	-1.31927	0.185776	-7.10141	1.23492e-12	3.28152e-11
Atu3827	120.851	-1.30207	0.256326	-5.07972	3.77985e-07	4.00986e-06
Atu3840	63.6045	1.29606	0.256731	5.04831	4.4573e-07	4.66525e-06
Atu3848	45.6704	-1.37817	0.311737	-4.42094	9.82729e-06	7.79632e-05
Atu3859	37.788	2.88383	0.406708	7.09066	1.33472e-12	3.51262e-11
Atu3861	242.493	-2.10855	0.231593	-9.10457	8.66121e-20	4.38995e-18
Atu3880	59.7573	1.09717	0.299251	3.6664	0.00024599	0.0013048
Atu3881	68.187	1.16912	0.265674	4.40057	1.07965e-05	8.43079e-05
Atu3882	41.5286	1.75379	0.34024	5.15456	2.54231e-07	2.82285e-06
Atu3887	2896.51	-2.27506	0.182511	-12.4653	1.15389e-35	1.31592e-33
Atu3890	980.9	1.18646	0.16648	7.12672	1.02793e-12	2.75827e-11
Atu3891	2279.89	2.87945	0.240107	11.9923	3.89782e-33	3.8794e-31
Atu3892	255.456	3.12828	0.198772	15.738	8.29654e-56	1.97458e-53
Atu3893	413.289	2.11112	0.267536	7.89098	2.99825e-15	1.07976e-13
Atu3894	371.624	1.88077	0.287395	6.54419	5.98195e-11	1.21278e-09
Atu3895	586.025	1.71528	0.263593	6.5073	7.65121e-11	1.51201e-09
Atu3896	461.053	1.79413	0.562035	3.19221	0.00141189	0.00595889
Atu3897	727.599	1.6235	0.286941	5.65797	1.53177e-08	2.20077e-07
Atu3906	213.758	-1.23853	0.209671	-5.90702	3.48357e-09	5.38674e-08
Atu3917	147.562	1.0132	0.220591	4.59313	4.36647e-06	3.7464e-05
Atu3930	343.855	1.13979	0.173096	6.58475	4.55665e-11	9.63054e-10
Atu3937	973.756	-1.32155	0.349437	-3.78194	0.000155612	0.000882715
Atu3941	2869.23	-1.18263	0.313284	-3.77496	0.000160033	0.000902185
Atu3942	951.812	1.15618	0.193586	5.97241	2.33773e-09	3.73083e-08
Atu3943	213.082	1.23577	0.190934	6.47224	9.65634e-11	1.88781e-09
Atu3944	104.352	2.72756	0.293057	9.30728	1.31148e-20	7.25157e-19
Atu3947	80.6758	1.39654	0.264448	5.28094	1.28522e-07	1.52941e-06
Atu3960	91.8916	-1.25762	0.227842	-5.51972	3.39546e-08	4.56677e-07
Atu3961	124.207	-1.21826	0.218391	-5.57836	2.42795e-08	3.35621e-07
Atu3997	310.14	-2.05815	0.250843	-8.20493	2.30734e-16	9.08661e-15
Atu3998	170.891	-2.48713	0.258733	-9.61274	7.06453e-22	4.20339e-20
Atu3999	92.5162	-2.16036	0.281572	-7.67249	1.68695e-14	5.73564e-13
Atu4000	211.524	-2.35955	0.316629	-7.45209	9.18736e-14	2.80959e-12
Atu4001	143.752	-2.22742	0.298705	-7.45693	8.85628e-14	2.72355e-12
Atu4007	945.511	-1.498	0.201106	-7.44881	9.41834e-14	2.86422e-12
Atu4008	283.14	-1.42093	0.201753	-7.04292	1.88246e-12	4.83784e-11
Atu4011	94.7376	-1.20418	0.222425	-5.41388	6.16726e-08	7.80096e-07
Atu4017	621.377	-1.71687	0.225897	-7.60025	2.95556e-14	9.68786e-13
Atu4023	161.29	1.1577	0.203361	5.69283	1.24948e-08	1.82879e-07
Atu4027	119.311	1.23878	0.217914	5.68472	1.31024e-08	1.9126e-07
Atu4028	552.208	1.75109	0.167517	10.4532	1.4163e-25	1.00686e-23
Atu4029	2589.63	1.78899	0.177023	10.106	5.1951e-24	3.46804e-22
Atu4030	990.952	1.79348	0.282586	6.34666	2.20039e-10	4.12497e-09
Atu4031	1389.21	1.69308	0.257307	6.58	4.70452e-11	9.90483e-10
Atu4032	3407.33	1.83497	0.279727	6.55988	5.38527e-11	1.11241e-09
Atu4033	7711.69	1.94339	0.294069	6.60862	3.87912e-11	8.35919e-10
Atu4034	503.317	1.04265	0.288601	3.61277	0.000302941	0.00157185
Atu4037	735.657	-1.14982	0.226007	-5.08752	3.62771e-07	3.87854e-06
Atu4049	1117.49	-1.45444	0.13389	-10.863	1.7304e-27	1.37278e-25
Atu4050	1480.43	-1.78978	0.138861	-12.889	5.18908e-38	6.51965e-36
Atu4051	524.855	-1.53762	0.154824	-9.93137	3.04052e-23	1.9581e-21
Atu4052	612.174	-1.7725	0.160038	-11.0755	1.64943e-28	1.43317e-26
Atu4053	398.299	-1.79269	0.183499	-9.7695	1.52198e-22	9.36104e-21
Atu4054	456.965	-1.82099	0.167985	-10.8402	2.21892e-27	1.73519e-25
Atu4055	553.746	-2.03099	0.163827	-12.3971	2.70866e-35	3.02596e-33
Atu4056	519.078	-1.5406	0.178493	-8.63114	6.07413e-18	2.74792e-16
Atu4058	1246.05	-1.22502	0.17107	-7.16095	8.01186e-13	2.19285e-11
Atu4059	1102.61	-1.70199	0.170969	-9.95495	2.39952e-23	1.56368e-21
Atu4060	960.723	-1.54853	0.146874	-10.5432	5.4586e-26	3.98405e-24
Atu4061	154.995	1.01641	0.311181	3.26629	0.00108967	0.00478335
Atu4068	261.745	-1.03368	0.16881	-6.12336	9.16234e-10	1.56733e-08
Atu4074	2817.62	-1.20795	0.143082	-8.44237	3.10976e-17	1.3196e-15
Atu4075	1265.78	-1.56801	0.217246	-7.21768	5.28816e-13	1.46199e-11
Atu4076	1187.25	-1.60193	0.211979	-7.55702	4.12397e-14	1.32792e-12
Atu4077	1256.63	-1.49599	0.192065	-7.78897	6.75555e-15	2.35541e-13
Atu4078	3122.61	-1.49516	0.204551	-7.30945	2.68246e-13	7.64781e-12
Atu4080	265.553	3.72599	0.216695	17.1947	2.91072e-66	7.96663e-64
Atu4081	1245.15	2.10017	0.16362	12.8357	1.03514e-37	1.25919e-35
Atu4088	1689.65	1.71456	0.228245	7.51192	5.82655e-14	1.85433e-12
Atu4089	1553.5	2.24411	0.320075	7.01119	2.36305e-12	6.01644e-11
Atu4102	26.7479	2.26672	0.430107	5.27013	1.36324e-07	1.61174e-06
Atu4120	134.416	1.03284	0.241345	4.2795	1.87316e-05	0.000137449
Atu4123	93.3647	1.62534	0.378038	4.29941	1.71256e-05	0.000127026
Atu4126	32.965	1.16508	0.343222	3.39453	0.000687462	0.00319865
Atu4128	148.234	1.53873	0.235901	6.52281	6.90019e-11	1.37351e-09
Atu4153	1700.92	1.08936	0.164668	6.61552	3.70258e-11	8.01103e-10
Atu4155	44.5883	-1.74128	0.458827	-3.79507	0.000147603	0.000842523
Atu4177	5185.39	-1.13856	0.144187	-7.89638	2.87123e-15	1.04087e-13
Atu4180	974.606	-1.41042	0.332924	-4.23648	2.27052e-05	0.000163537
Atu4184	2601.94	-1.2026	0.32484	-3.70213	0.000213801	0.00116106
Atu4185	641.599	1.27535	0.238286	5.35217	8.69077e-08	1.0619e-06
Atu4186	42.6899	1.4723	0.323148	4.5561	5.21128e-06	4.39546e-05
Atu4187	104.445	2.77157	0.290353	9.5455	1.35451e-21	7.88785e-20
Atu4192	174.111	2.29169	0.227857	10.0576	8.50618e-24	5.60998e-22
Atu4193	19.0004	2.51788	0.519289	4.84872	1.24261e-06	1.1896e-05
Atu4194	33.2024	1.27902	0.393267	3.2523	0.00114475	0.0049931
Atu4195	73.662	1.39599	0.246564	5.66176	1.49832e-08	2.15837e-07
Atu4196	30.3936	1.47767	0.3746	3.94466	7.99137e-05	0.000499369
Atu4310	121.011	-2.18665	0.231791	-9.43371	3.95852e-21	2.25718e-19
Atu4311	37.5236	-2.19937	0.356707	-6.16574	7.01531e-10	1.23083e-08
Atu4312	302.402	-2.06612	0.171677	-12.0349	2.32786e-33	2.35976e-31
Atu4313	41.8799	-1.96282	0.326053	-6.01995	1.74473e-09	2.88539e-08
Atu4314	228.168	-1.93843	0.187008	-10.3655	3.5587e-25	2.46586e-23
Atu4338	173.01	-1.06763	0.207352	-5.1489	2.62023e-07	2.8976e-06
Atu4339	456.394	-1.07922	0.21439	-5.0339	4.80592e-07	5.01097e-06
Atu4341	5712.23	-1.20751	0.1618	-7.46298	8.45883e-14	2.61602e-12
Atu4342	2279.01	-1.36588	0.147078	-9.28673	1.59104e-20	8.70937e-19
Atu4361	88.9138	1.01961	0.260864	3.90857	9.28426e-05	0.000570393
Atu4383	102.222	-1.65563	0.449106	-3.68649	0.000227369	0.00122261
Atu4414	28.6647	1.14845	0.365632	3.14099	0.00168378	0.00690414
Atu4421	1234.61	-2.03544	0.225743	-9.01663	1.93963e-19	9.74085e-18
Atu4422	300.404	-1.83325	0.246676	-7.4318	1.07128e-13	3.22208e-12
Atu4423	161.569	-2.20649	0.320188	-6.89123	5.53106e-12	1.32214e-10
Atu4424	663.835	-3.18885	0.235726	-13.5278	1.07198e-41	1.72588e-39
Atu4425	430.504	-3.30314	0.214181	-15.4222	1.16166e-53	2.54357e-51
Atu4426	1023.79	-3.50607	0.228979	-15.3117	6.38341e-53	1.29418e-50
Atu4443	360.01	1.67649	0.365704	4.58427	4.55577e-06	3.88447e-05
Atu4464	3224.68	-1.00763	0.138047	-7.2992	2.89481e-13	8.12624e-12
Atu4468	1712.77	-3.11732	0.27555	-11.3131	1.13065e-29	1.04901e-27
Atu4469	1478.82	-3.25411	0.252486	-12.8883	5.24049e-38	6.51965e-36
Atu4470	2099.56	-3.35198	0.248347	-13.4972	1.6251e-41	2.54165e-39
Atu4471	5553.65	-2.47348	0.223897	-11.0474	2.25596e-28	1.92955e-26
Atu4495	1542.74	-1.00843	0.21212	-4.75408	1.99349e-06	1.83094e-05
Atu4534	229.202	1.35551	0.208661	6.49624	8.23523e-11	1.61576e-09
Atu4535	369.377	1.23019	0.168205	7.31367	2.59939e-13	7.44977e-12
Atu4577	915.786	1.47284	0.286212	5.14597	2.66149e-07	2.9373e-06
Atu4578	126.366	1.73404	0.285805	6.0672	1.30156e-09	2.17882e-08
Atu4579	141.82	1.46047	0.2602	5.61288	1.98988e-08	2.80738e-07
Atu4580	118.318	1.45306	0.221823	6.55056	5.7322e-11	1.17963e-09
Atu4620	47.5617	1.01808	0.316385	3.21786	0.0012915	0.00552317
Atu4623	85.8378	1.04668	0.32853	3.18596	0.00144276	0.00607513
Atu4626	360.711	1.45587	0.255498	5.69816	1.21108e-08	1.77733e-07
Atu4640	212.797	1.00028	0.181254	5.51867	3.41577e-08	4.58283e-07
Atu4641	412.319	1.6019	0.187485	8.54415	1.29488e-17	5.76273e-16
Atu4647	82.1708	1.03009	0.29497	3.49218	0.000479103	0.00235212
Atu4660	829.207	2.64585	0.218125	12.13	7.32533e-34	7.56582e-32
Atu4661	1225.77	3.12744	0.235912	13.2568	4.1226e-40	5.78643e-38
Atu4662	187.793	2.80416	0.292571	9.58457	9.28471e-22	5.465e-20
Atu4663	174.675	2.57363	0.243464	10.5709	4.06691e-26	3.00841e-24
Atu4664	264.639	2.82894	0.236514	11.961	5.68922e-33	5.56121e-31
Atu4665	834.811	2.6375	0.201221	13.1075	2.98273e-39	3.9823e-37
Atu4667	979.611	1.17297	0.155506	7.5429	4.59627e-14	1.47134e-12
Atu4696	84.787	1.20221	0.276591	4.34652	1.38314e-05	0.000105157
Atu4699	172.548	1.0172	0.265469	3.83171	0.000127253	0.000745009
Atu4706	402.089	3.0141	0.617087	4.8844	1.03745e-06	1.00513e-05
Atu4707	800.123	2.75899	0.26307	10.4877	9.84123e-26	7.08827e-24
Atu4708	1018.03	2.49145	0.170645	14.6002	2.79902e-48	5.10728e-46
Atu4709	63.5588	2.52755	0.295749	8.54627	1.27126e-17	5.70398e-16
Atu4710	489.697	2.46925	0.282607	8.73739	2.38562e-18	1.11614e-16
Atu4718	216.987	2.48455	0.20291	12.2446	1.79624e-34	1.92796e-32
Atu4719	910.419	3.63946	0.156113	23.313	3.27265e-120	2.55921e-117
Atu4720	125.303	3.47141	0.261839	13.2578	4.06607e-40	5.78643e-38
Atu4721	134.725	3.31649	0.247628	13.393	6.64329e-41	1.01015e-38
Atu4722	580.947	2.68296	0.201904	13.2883	2.70734e-40	4.0054e-38
Atu4723	667.999	2.28638	0.160838	14.2154	7.35209e-46	1.25767e-43
Atu4739	117.713	2.96627	0.688248	4.30989	1.63338e-05	0.00012198
Atu4744	130.195	1.87454	0.232371	8.06704	7.20203e-16	2.70027e-14
Atu4745	48.6662	1.57269	0.304599	5.16316	2.42814e-07	2.71813e-06
Atu4746	20.4369	1.58322	0.442583	3.57723	0.000347256	0.00176334
Atu4747	18.3043	1.69694	0.470615	3.60579	0.000311201	0.00161013
Atu4756	50.424	-1.47947	0.311524	-4.74915	2.04277e-06	1.86992e-05
Atu4757	93.5609	-1.45959	0.258276	-5.65128	1.59254e-08	2.28209e-07
Atu4764	219.649	-1.02718	0.182362	-5.63262	1.7749e-08	2.53015e-07
Atu4783	63.8653	1.02802	0.283165	3.63048	0.000282898	0.00147484
Atu4784	44.8412	1.73116	0.325771	5.31403	1.07228e-07	1.29287e-06
Atu4790	21.6183	1.51112	0.459654	3.28752	0.00101073	0.00449815
Atu4792	30.3324	1.74954	0.418165	4.18385	2.86607e-05	0.000201398
Atu4805	52.2172	1.0244	0.279295	3.66779	0.000244652	0.00129896
Atu4810	50.2997	1.44619	0.337914	4.27977	1.8709e-05	0.000137449
Atu4813	16.1599	1.85249	0.561303	3.30034	0.000965683	0.00432252
Atu4819	27.2127	1.14651	0.368139	3.11434	0.00184359	0.00748098
Atu4832	37.089	1.67514	0.350945	4.77323	1.81298e-06	1.67923e-05
Atu4834	450.524	-1.10513	0.199821	-5.53059	3.19154e-08	4.30308e-07
Atu4835	375.584	-1.02983	0.189643	-5.43036	5.62402e-08	7.20981e-07
Atu4874	548.079	-1.29073	0.165417	-7.80288	6.05096e-15	2.12327e-13
Atu4875	525.057	-1.185	0.162563	-7.28948	3.1116e-13	8.64615e-12
Atu4876	578.168	-1.07894	0.165057	-6.53676	6.28675e-11	1.26521e-09
Atu4877	263.767	-1.21187	0.209442	-5.78615	7.20178e-09	1.08602e-07
Atu4882	30.4251	1.50553	0.357605	4.21005	2.55317e-05	0.000181272
Atu5003	255.816	2.13405	0.250665	8.51357	1.6866e-17	7.26965e-16
Atu5004	109.295	2.2741	0.285095	7.97664	1.50372e-15	5.48757e-14
Atu5005	158.73	2.87591	0.259655	11.0759	1.64222e-28	1.43317e-26
Atu5006	296.487	4.52465	0.257772	17.5529	5.65266e-69	1.71904e-66
Atu5052	920.51	-1.65642	0.217836	-7.60397	2.87185e-14	9.47019e-13
Atu5053	128.704	-2.11862	0.294991	-7.18199	6.87062e-13	1.88994e-11
Atu5106	143.963	-1.02463	0.217862	-4.70312	2.56219e-06	2.29925e-05
Atu5108	1136.88	-3.96615	0.181816	-21.8141	1.70608e-105	8.49005e-103
Atu5109	156.48	-4.55048	0.346156	-13.1458	1.80005e-39	2.46337e-37
Atu5110	680.268	-4.11493	0.252554	-16.2933	1.10142e-59	2.74053e-57
Atu5115	27.8212	-2.44344	0.505162	-4.83694	1.31853e-06	1.25962e-05
Atu5116	323.33	-3.96756	0.253399	-15.6573	2.96081e-55	6.75311e-53
Atu5117	2101.98	-3.46599	0.234459	-14.7829	1.88834e-49	3.5644e-47
Atu5118	5581.98	-6.27346	0.221248	-28.3549	7.28311e-177	3.98678e-173
Atu5119	95.016	-2.1686	0.271784	-7.97913	1.47366e-15	5.41397e-14
Atu5120	20.5245	-2.03508	0.452107	-4.50133	6.7529e-06	5.5839e-05
Atu5121	222.502	-2.16704	0.254005	-8.5315	1.44459e-17	6.37718e-16
Atu5122	777.641	-2.56067	0.207419	-12.3454	5.15855e-35	5.64758e-33
Atu5123	2436.69	-3.2745	0.196364	-16.6757	1.9698e-62	5.13462e-60
Atu5124	2209.72	-3.44426	0.168366	-20.4569	5.21493e-93	2.19589e-90
Atu5126	820.795	-1.36044	0.16383	-8.30402	1.00649e-16	4.08112e-15
Atu5127	389.299	-1.08648	0.182108	-5.96613	2.42948e-09	3.86597e-08
Atu5128	330.818	-1.14666	0.165854	-6.91367	4.72289e-12	1.1389e-10
Atu5129	1130.74	-1.73005	0.150625	-11.4858	1.55463e-30	1.49299e-28
Atu5137	480.261	-1.35988	0.206394	-6.58874	4.43571e-11	9.4479e-10
Atu5138	502.608	-1.46317	0.196622	-7.44152	9.95356e-14	3.01026e-12
Atu5161	1558.28	-4.60507	0.173109	-26.6021	6.42444e-156	1.75837e-152
Atu5162	1560.23	-4.79647	0.192977	-24.8551	2.27849e-136	2.07874e-133
Atu5163	426.667	-3.51718	0.199246	-17.6525	9.74024e-70	3.13636e-67
Atu5164	694.442	-4.70909	0.209383	-22.4903	5.16475e-112	3.14131e-109
Atu5165	7013.54	-4.87372	0.193699	-25.1614	1.06099e-139	1.16157e-136
Atu5166	2388.58	-4.83713	0.191635	-25.2414	1.40849e-140	1.92752e-137
Atu5167	1777.19	-4.23603	0.189061	-22.4056	3.47355e-111	1.90142e-108
Atu5168	434.984	-4.47969	0.224086	-19.9909	6.60859e-89	2.58396e-86
Atu5169	861.287	-3.99829	0.230587	-17.3396	2.36431e-67	6.81169e-65
Atu5170	1468.2	-4.3035	0.208582	-20.6322	1.41103e-94	6.43663e-92
Atu5171	1591.56	-4.03369	0.210035	-19.2048	3.37448e-82	1.23146e-79
Atu5172	429.159	-3.27258	0.253013	-12.9344	2.87702e-38	3.74971e-36
Atu5173	92.071	-2.0353	0.269188	-7.56088	4.00355e-14	1.29677e-12
Atu5221	21.6726	1.74867	0.435644	4.014	5.96981e-05	0.000384757
Atu5261	101.144	1.04679	0.235467	4.4456	8.76485e-06	7.04534e-05
Atu5267	131.429	1.18886	0.230295	5.16234	2.43882e-07	2.72451e-06
Atu5268	4593.54	1.33881	0.215011	6.22672	4.76311e-10	8.43795e-09
Atu5269	1904.54	1.08814	0.2949	3.68987	0.000224368	0.00120766
Atu5270	972.931	1.46452	0.344573	4.25026	2.13527e-05	0.00015502
Atu5286	28.9711	1.44988	0.364253	3.98041	6.87954e-05	0.000435359
Atu5294	73.746	1.37932	0.263957	5.22554	1.73646e-07	2.01385e-06
Atu5309	56.3264	1.30006	0.28652	4.53741	5.69483e-06	4.76659e-05
Atu5311	382.454	1.04439	0.194568	5.36775	7.97249e-08	9.82915e-07
Atu5312	110.901	1.34935	0.221892	6.0811	1.19357e-09	2.02279e-08
Atu5314	47.3045	1.03507	0.318255	3.25233	0.00114463	0.0049931
Atu5315	51.0565	1.01303	0.275592	3.67583	0.000237075	0.00126857
Atu5321	48.9529	1.49426	0.293646	5.08864	3.6064e-07	3.8633e-06
Atu5326	27.1427	1.31695	0.413949	3.18142	0.00146554	0.00616155
Atu5339	47.8453	1.11284	0.286481	3.88451	0.000102535	0.000620871
Atu5349	51.9481	1.37088	0.326452	4.19933	2.6771e-05	0.000189334
Atu5355	70.282	1.30607	0.30318	4.30791	1.64804e-05	0.000122907
Atu5368	30.9311	2.15779	0.419659	5.14177	2.72156e-07	2.99754e-06
Atu5369	66.4231	1.0554	0.255054	4.13794	3.50443e-05	0.000240693
Atu5395	574.274	1.20226	0.173405	6.93325	4.11271e-12	1.00504e-10
Atu5397	36.3338	1.48813	0.338496	4.39629	1.10115e-05	8.53781e-05
Atu5398	277.893	1.10646	0.175381	6.30892	2.80992e-10	5.21408e-09
Atu5399	165.246	1.22296	0.2386	5.12557	2.96635e-07	3.23462e-06
Atu5419	62.3455	-1.44191	0.354889	-4.063	4.8447e-05	0.000322234
Atu5420	662.545	-3.0608	0.272212	-11.2442	2.47391e-29	2.25703e-27
Atu5421	181.831	-2.71566	0.33505	-8.10524	5.264e-16	2.01504e-14
Atu5422	78.5581	-2.11086	0.343518	-6.14481	8.00594e-10	1.39569e-08
Atu5423	131.524	-1.69886	0.261481	-6.49708	8.18939e-11	1.61254e-09
Atu5424	168.047	-1.32101	0.198245	-6.66353	2.67321e-11	5.82994e-10
Atu5425	67.9925	-1.58635	0.26535	-5.97833	2.25442e-09	3.60839e-08
Atu5427	71.7453	-1.01273	0.263339	-3.84572	0.0001202	0.00070979
Atu5441	36.5247	1.0965	0.331835	3.30434	0.00095202	0.0042681
Atu5449	780.436	-1.30324	0.260179	-5.00901	5.4711e-07	5.62947e-06
Atu5450	311.047	-1.67121	0.225234	-7.41991	1.17197e-13	3.4866e-12
Atu5463	66.7795	1.01615	0.265567	3.82633	0.000130066	0.000756624
Atu5503	68.2049	1.20999	0.279613	4.32736	1.50911e-05	0.000113943
Atu5512	67.9708	1.1469	0.295047	3.88716	0.000101422	0.000615504
Atu5513	89.7212	1.77461	0.264381	6.71234	1.91527e-11	4.25706e-10
Atu5516	736.014	-1.31274	0.162159	-8.09539	5.708e-16	2.16983e-14
Atu5544	175.769	-1.02711	0.239473	-4.28907	1.79424e-05	0.000132546
Atu6025	53.434	1.43049	0.28043	5.10106	3.37756e-07	3.63237e-06
Atu6026	35.1498	1.14588	0.377528	3.03522	0.00240361	0.00939567
Atu6027	105.289	1.13905	0.294532	3.86733	0.000110035	0.000658284
Atu6030	38.8324	1.02809	0.3241	3.17214	0.00151322	0.0063232
Atu6042	24.235	1.23956	0.392511	3.15802	0.00158843	0.00657719
Atu6078	38.2095	1.32524	0.341609	3.87939	0.000104719	0.000631315
Atu6085	205.262	-2.30143	0.351795	-6.54197	6.07121e-11	1.22634e-09
Atu6086	52.4737	-2.19624	0.361854	-6.0694	1.28388e-09	2.16244e-08
Atu6087	62.6925	-1.51922	0.344703	-4.40733	1.04651e-05	8.1954e-05
Atu6178	1172.94	-1.06169	0.131454	-8.07654	6.66281e-16	2.51533e-14
Atu8016	411.536	1.31018	0.290846	4.50473	6.64562e-06	5.5035e-05
Atu8021	352.319	2.1062	0.227108	9.27399	1.79304e-20	9.71793e-19
Atu8023	42.033	2.92528	0.386321	7.57214	3.67113e-14	1.19618e-12
Atu8026	29.548	1.63364	0.413679	3.94906	7.84597e-05	0.000492533
Atu8028	39.8038	1.45052	0.3944	3.6778	0.000235256	0.0012604
Atu8033	25.7889	1.74553	0.427118	4.08676	4.3744e-05	0.00029309
Atu8036	65.9761	2.10687	0.35154	5.99326	2.05674e-09	3.32112e-08
Atu8042	105.505	2.09638	0.395014	5.3071	1.1138e-07	1.33705e-06
Atu8062	17.3718	1.46936	0.47991	3.06173	0.00220061	0.00870386
Atu8063	44.3488	1.03379	0.336474	3.07243	0.00212326	0.00844056
Atu8089	122.407	-1.22764	0.221558	-5.54092	3.00885e-08	4.08696e-07
Atu8114	43.3949	1.11178	0.29883	3.72045	0.000198866	0.00109218
Atu8139	121.264	-1.14237	0.22862	-4.99678	5.82952e-07	5.96463e-06
Atu8144	807.16	-1.27079	0.180724	-7.03167	2.04069e-12	5.21997e-11
Atu8161	475.818	-4.00147	0.260979	-15.3325	4.63523e-53	9.75894e-51
Atu8168	76.6637	1.05239	0.319753	3.29125	0.000997449	0.00444628
Atu8181	111.812	-1.06915	0.233712	-4.57466	4.77003e-06	4.04824e-05
Atu8203	44.33	-1.12035	0.307929	-3.63835	0.000274391	0.00143459
C1_101545R	287.121	1.0496	0.280675	3.73955	0.000184352	0.00102243
C1_110258F	16.8193	1.79346	0.471578	3.8031	0.000142898	0.000821661
C1_1251423F	18.4861	2.03344	0.466881	4.35536	1.32846e-05	0.00010114
C1_1296922F	7.11144	3.72333	1.01904	3.65378	0.000258409	0.00136144
C1_1464632R	9.14435	3.34999	0.809169	4.14004	3.47238e-05	0.000238792
C1_1474436R	31.3555	2.0928	0.393415	5.31957	1.04014e-07	1.25689e-06
C1_1640604R	145.258	1.70848	0.245333	6.9639	3.30984e-12	8.16129e-11
C1_1995897R	29.0174	2.43856	0.423089	5.76369	8.22928e-09	1.23079e-07
C1_2087200F	21.9416	2.34609	0.45018	5.21145	1.87369e-07	2.15928e-06
C1_2215814R	163.072	2.02164	0.306936	6.58652	4.50257e-11	9.55312e-10
C1_2255692F	73.6928	2.08552	0.303215	6.87804	6.06806e-12	1.43175e-10
C1_2261979F	27.6521	1.40777	0.370107	3.80368	0.000142563	0.0008206
C1_2310423F	127.955	1.0729	0.276906	3.8746	0.0001068	0.000642236
C1_2446240R	13.3936	2.68157	0.6004	4.46631	7.95808e-06	6.47289e-05
C1_2470313R	21.2753	2.3454	0.475855	4.92881	8.27311e-07	8.21905e-06
C1_2496327R	4.2694	5.55967	1.38492	4.01443	5.95903e-05	0.000384757
C1_2530200F	642.288	1.07754	0.214461	5.02442	5.04952e-07	5.24169e-06
C1_2541934R	75.5571	1.49306	0.274246	5.44424	5.20261e-08	6.7486e-07
C1_2544091R	18.7249	-1.58255	0.458267	-3.45334	0.000553685	0.00267273
C1_2766521R	70.4736	1.68639	0.277897	6.06842	1.29175e-09	2.16903e-08
C1_445306F	17.734	2.34473	0.507996	4.61564	3.91884e-06	3.3889e-05
C1_58222F	29.635	1.68916	0.377791	4.47115	7.77984e-06	6.35624e-05
C1_600635F	12.3918	2.51035	0.655742	3.82826	0.000129054	0.000753133
C1_804841F	29.8768	-1.35403	0.415419	-3.25943	0.00111635	0.00488092
C1_813457R	10.4045	2.25777	0.630149	3.58291	0.000339782	0.00173343
C1_813546R	6.46158	3.57341	1.02187	3.49694	0.000470633	0.00231885
C1_852289R	338.164	1.28449	0.241915	5.30967	1.09822e-07	1.32124e-06
C1_942251R	186.058	1.20504	0.394616	3.0537	0.00226037	0.00889523
C1_982030R	166.793	-2.91696	0.257264	-11.3384	8.46691e-30	7.99101e-28
C1_989398F	66.5579	1.47125	0.366901	4.00994	6.0735e-05	0.000389301
C2_1148987F	9.01318	2.55326	0.724724	3.52308	0.000426566	0.00212275
C2_1297492F	196.383	1.13219	0.255499	4.43129	9.36721e-06	7.45292e-05
C2_1305779F	18.2543	1.31091	0.431918	3.03508	0.0024047	0.00939567
C2_1310192F	311.5	2.09727	0.299911	6.99298	2.69117e-12	6.75755e-11
C2_132595F	87.284	1.1852	0.249797	4.74465	2.08863e-06	1.90552e-05
C2_132827F	68.8863	1.55892	0.336003	4.63959	3.49108e-06	3.03819e-05
C2_1492506R	33.7557	2.08506	0.375707	5.54969	2.86172e-08	3.91627e-07
C2_1831446F	12.0932	-1.96109	0.613337	-3.19741	0.00138668	0.00587061
C2_1891119F	153.849	1.97707	0.276267	7.15638	8.28339e-13	2.25588e-11
C2_1966629F	16.0555	1.88796	0.510132	3.70092	0.00021482	0.00116544
C2_205780R	413.076	1.15283	0.21313	5.40902	6.33703e-08	7.97445e-07
C2_312778F	64.3454	1.60792	0.267876	6.00246	1.94351e-09	3.16631e-08
C2_350061F	25.2274	1.7704	0.473513	3.73886	0.000184855	0.00102419
C2_408068F	17.3802	2.51031	0.594662	4.22141	2.42782e-05	0.000173724
C2_603468F	10.5851	2.43142	0.700885	3.46907	0.000522264	0.00253671
C2_699418R	6.50783	2.82334	0.863164	3.27093	0.00107196	0.00471697
C2_824767F	17.0815	2.02888	0.526576	3.85297	0.000116693	0.000691317
C2_883060R	42.2832	1.27271	0.338273	3.76238	0.000168301	0.00094297
C2_895305F	52.5579	1.01001	0.329936	3.06122	0.00220433	0.00871229
C2_919257R	18.5141	3.27773	0.623216	5.25937	1.44547e-07	1.69796e-06
L4	13.939	-2.20602	0.595581	-3.70398	0.000212247	0.00115491
pAt_522659F	14.2055	1.85109	0.570425	3.2451	0.00117408	0.00510071
pAt_524745F	94.5707	1.83681	0.264687	6.93955	3.93358e-12	9.6558e-11
pAt_98054F	47.1345	1.79151	0.38457	4.65848	3.18546e-06	2.79891e-05
pTi_172211F	77.1601	1.27142	0.311903	4.07634	4.57497e-05	0.000305035
pTi_5973R	15.6445	1.66734	0.488922	3.41025	0.000649045	0.00305755

## Sheet: Tab 5 WT H2O2 vs. lsrB H2O2
Table S4 Tab 5 : WT H2O2 vs. lsrB H2O2 (A. tumefaciens WT H2O2 vs. A. tumefaciens ∆lsrB H2O2)
	baseMean	log2FoldChange	lfcSE	stat	pvalue	padj
Atu0013	562.122	-2.51459	0.359476	-6.99514	2.64987e-12	2.63101e-11
Atu0022	3336.39	-1.25105	0.264558	-4.72882	2.25827e-06	9.28653e-06
Atu0032	144.522	1.45125	0.19697	7.36784	1.73418e-13	1.98293e-12
Atu0046	917.773	1.3476	0.16255	8.29036	1.12909e-16	1.86399e-15
Atu0047	5095.6	-2.39052	0.263735	-9.06411	1.2563e-19	2.80406e-18
Atu0048	1206.73	1.173	0.36003	3.25807	0.00112172	0.00269212
Atu0055	1273.76	2.16439	0.149496	14.4779	1.67151e-47	2.27489e-45
Atu0057	3435.7	-1.16654	0.447124	-2.60898	0.0090812	0.0174434
Atu0058	763.847	1.80474	0.229111	7.87713	3.34996e-15	4.66155e-14
Atu0060	98.9805	3.2086	0.302601	10.6034	2.87328e-26	1.12908e-24
Atu0063	15675.2	-1.41919	0.389135	-3.64705	0.000265273	0.000733873
Atu0064	4552.35	-1.36109	0.407132	-3.34311	0.000828438	0.00204906
Atu0065	3189.03	-1.89389	0.41261	-4.59003	4.43188e-06	1.73929e-05
Atu0068	915.164	-1.54477	0.266254	-5.80185	6.55854e-09	4.09359e-08
Atu0069	553.496	-1.43428	0.317033	-4.52408	6.06594e-06	2.31518e-05
Atu0070	1778.97	-1.60288	0.353117	-4.53923	5.64612e-06	2.17129e-05
Atu0071	1002.43	-1.31637	0.305784	-4.3049	1.67063e-05	5.86666e-05
Atu0080	225.632	1.48383	0.18868	7.86422	3.714e-15	5.14247e-14
Atu0081	410.765	1.52515	0.162137	9.40655	5.1269e-21	1.31835e-19
Atu0082	13064	1.08578	0.312972	3.46924	0.000521929	0.00134396
Atu0085	512.106	1.59032	0.300388	5.29421	1.19532e-07	6.05804e-07
Atu0086	176.296	1.61002	0.237989	6.76511	1.33204e-11	1.2225e-10
Atu0088	720.243	1.81353	0.214261	8.46411	2.58113e-17	4.51495e-16
Atu0089	2829.59	1.11352	0.274564	4.05558	5.00101e-05	0.000161211
Atu0090	1003.31	1.40388	0.233916	6.00164	1.95335e-09	1.32923e-08
Atu0101	2920.74	-1.01792	0.198968	-5.11598	3.12121e-07	1.48224e-06
Atu0102	159.609	1.46872	0.308142	4.76637	1.87573e-06	7.85189e-06
Atu0107	74.8168	1.47793	0.35625	4.14857	3.34566e-05	0.000111256
Atu0108	3971.95	-1.27264	0.179104	-7.1056	1.19801e-12	1.24024e-11
Atu0111	173.208	1.31503	0.216228	6.08169	1.18925e-09	8.38938e-09
Atu0112	494.074	1.66343	0.170488	9.7569	1.72347e-22	5.19625e-21
Atu0115	32.1756	1.02139	0.329488	3.09992	0.00193574	0.00443956
Atu0123	124.91	2.38818	0.304201	7.85068	4.13792e-15	5.67312e-14
Atu0125	1938.09	-1.24222	0.265841	-4.6728	2.97128e-06	1.19796e-05
Atu0138	186.713	1.81911	0.239591	7.59254	3.13686e-14	3.86395e-13
Atu0144	52.4342	2.42824	0.457975	5.30214	1.14454e-07	5.82714e-07
Atu0145	298.357	1.96895	0.251443	7.83059	4.85589e-15	6.59658e-14
Atu0154	271.518	1.03776	0.186469	5.56534	2.61642e-08	1.47471e-07
Atu0158	669.955	1.21347	0.19614	6.18675	6.14174e-10	4.5272e-09
Atu0159	487.49	1.10021	0.213766	5.14678	2.64991e-07	1.2758e-06
Atu0160	435.819	1.37601	0.182307	7.54776	4.42799e-14	5.3597e-13
Atu0166	34.5678	2.70158	0.43766	6.17279	6.70959e-10	4.90688e-09
Atu0172	26.6337	1.25631	0.411384	3.05387	0.00225909	0.0050994
Atu0173	124.273	1.03019	0.209391	4.91995	8.65684e-07	3.83679e-06
Atu0174	26.3313	2.08395	0.429908	4.84742	1.25075e-06	5.42284e-06
Atu0178	82.2112	1.20146	0.319643	3.75877	0.000170749	0.000489608
Atu0180	40.5791	1.34901	0.491536	2.74448	0.00606075	0.0121258
Atu0181	48.8179	1.78766	0.470128	3.8025	0.000143242	0.000418257
Atu0182	178.103	1.48917	0.325706	4.57211	4.82841e-06	1.87783e-05
Atu0184	1201.02	1.29467	0.267021	4.84857	1.24354e-06	5.39575e-06
Atu0185	362.615	1.2531	0.275446	4.54935	5.38109e-06	2.07509e-05
Atu0187	2475.22	-1.9806	0.188269	-10.5201	6.98152e-26	2.66828e-24
Atu0192	1003.9	-1.24716	0.140879	-8.85271	8.54164e-19	1.73318e-17
Atu0199	824.053	-1.60492	0.32175	-4.9881	6.09745e-07	2.76167e-06
Atu0200	262.314	1.15958	0.166214	6.97641	3.02815e-12	2.97486e-11
Atu0201	3992.81	-1.05918	0.146553	-7.22731	4.9265e-13	5.40076e-12
Atu0211	1291.91	-1.22181	0.159327	-7.66856	1.73941e-14	2.1959e-13
Atu0212	737.628	-1.36585	0.171217	-7.9773	1.49567e-15	2.15654e-14
Atu0214	1397.24	-2.19165	0.269759	-8.12447	4.49327e-16	6.98396e-15
Atu0224	1402.45	-1.38929	0.132638	-10.4743	1.13399e-25	4.30455e-24
Atu0227	69.9257	2.51018	0.457375	5.48824	4.05966e-08	2.22524e-07
Atu0229	621.27	-1.71432	0.405689	-4.22571	2.38191e-05	8.11418e-05
Atu0232	1079.63	-2.48543	0.233781	-10.6315	2.12734e-26	8.60186e-25
Atu0247	72.0517	1.60965	0.277991	5.79031	7.02572e-09	4.35595e-08
Atu0250	716.929	-1.47499	0.184201	-8.00753	1.17036e-15	1.71408e-14
Atu0251	5352.24	-3.37993	0.23926	-14.1266	2.60512e-45	3.09288e-43
Atu0263	5008.24	-1.18884	0.150343	-7.90754	2.6252e-15	3.69914e-14
Atu0264	387.054	-1.05582	0.397944	-2.65319	0.00797351	0.0155192
Atu0265	768.312	-2.13661	0.29745	-7.18311	6.81457e-13	7.34079e-12
Atu0266	910.773	-1.96827	0.205098	-9.59675	8.25026e-22	2.29037e-20
Atu0267	78.056	-1.31957	0.257331	-5.12791	2.92977e-07	1.40188e-06
Atu0268	266.842	-1.26659	0.204001	-6.20872	5.34181e-10	3.96901e-09
Atu0273	131.458	-1.08494	0.295891	-3.6667	0.000245704	0.000686201
Atu0274	2824.58	-2.23021	0.273087	-8.16666	3.17035e-16	4.96925e-15
Atu0276	358.548	-1.21439	0.265396	-4.57577	4.74469e-06	1.85013e-05
Atu0277	1248.2	-3.62753	0.188807	-19.2128	2.88968e-82	2.01555e-79
Atu0278	1579.53	-1.88384	0.263839	-7.14012	9.32471e-13	9.8359e-12
Atu0287	206.553	1.79134	0.198481	9.02526	1.79269e-19	3.95384e-18
Atu0289	1470.27	1.55236	0.135926	11.4206	3.29957e-30	1.73694e-28
Atu0290	618.467	1.4361	0.319452	4.49552	6.94006e-06	2.61659e-05
Atu0291	488	-1.17222	0.155663	-7.53052	5.05375e-14	6.04223e-13
Atu0295	98.3022	1.49626	0.2427	6.16505	7.04596e-10	5.11272e-09
Atu0301	2165.37	-1.8125	0.306987	-5.90418	3.54408e-09	2.30489e-08
Atu0305	156.017	1.09554	0.251368	4.35831	1.31072e-05	4.70645e-05
Atu0312	11981.9	-2.33598	0.181654	-12.8595	7.60729e-38	5.81489e-36
Atu0314	724.802	-1.09118	0.211337	-5.16322	2.42744e-07	1.17375e-06
Atu0315	1829.39	1.43688	0.123342	11.6495	2.3081e-31	1.30093e-29
Atu0322	888.988	-1.14808	0.212845	-5.394	6.89081e-08	3.62401e-07
Atu0323	2362.4	1.56464	0.166552	9.3943	5.75984e-21	1.47431e-19
Atu0325	367.431	1.09857	0.154172	7.12565	1.03593e-12	1.08249e-11
Atu0330	2162.37	-1.05694	0.207416	-5.09576	3.47337e-07	1.63972e-06
Atu0331	6603.06	-1.64601	0.197027	-8.35424	6.58562e-17	1.1102e-15
Atu0338	408.747	-1.50215	0.240266	-6.25205	4.05094e-10	3.05463e-09
Atu0339	508.398	-1.19359	0.157187	-7.59342	3.11582e-14	3.84652e-13
Atu0342	190.316	1.03741	0.23643	4.3878	1.14502e-05	4.14883e-05
Atu0348	118.632	1.41298	0.248852	5.678	1.36277e-08	7.97092e-08
Atu0349	1392.48	1.23961	0.199101	6.22603	4.7841e-10	3.56889e-09
Atu0351	3820.89	-1.23112	0.144061	-8.54582	1.27632e-17	2.31982e-16
Atu0357	6430.41	-1.2124	0.189185	-6.40855	1.46912e-10	1.17277e-09
Atu0363	201.186	1.07744	0.253267	4.25417	2.09826e-05	7.21842e-05
Atu0364	1663.36	-1.03428	0.191308	-5.40637	6.43145e-08	3.40166e-07
Atu0365	3627.99	-1.1093	0.175264	-6.3293	2.46273e-10	1.91127e-09
Atu0368	279.618	1.45885	0.179753	8.11586	4.82361e-16	7.45589e-15
Atu0369	105.955	1.04976	0.232253	4.5199	6.18697e-06	2.35815e-05
Atu0374	1317.49	-1.22879	0.223785	-5.49096	3.99765e-08	2.19556e-07
Atu0377	1794.07	-1.21777	0.217309	-5.60385	2.09641e-08	1.18882e-07
Atu0381	12.6217	1.88528	0.537267	3.50902	0.00044976	0.00117824
Atu0382	210.635	-1.17484	0.291141	-4.03529	5.45343e-05	0.000174886
Atu0385	547.68	1.30627	0.172242	7.58391	3.35289e-14	4.12095e-13
Atu0389	99.9675	3.42532	0.325392	10.5267	6.50485e-26	2.50325e-24
Atu0391	58.8243	1.13377	0.343239	3.30314	0.000956095	0.0023297
Atu0393	25.5389	1.96672	0.395055	4.97835	6.41295e-07	2.88816e-06
Atu0395	29.8198	1.97286	0.376295	5.24285	1.58113e-07	7.86339e-07
Atu0396	973.676	-1.22386	0.210052	-5.82645	5.66175e-09	3.57787e-08
Atu0399	651.835	1.99205	0.287658	6.92507	4.3575e-12	4.21401e-11
Atu0402	299.449	1.37634	0.193781	7.10254	1.22481e-12	1.2633e-11
Atu0404	3779.53	-1.43409	0.262906	-5.45477	4.90373e-08	2.66694e-07
Atu0408	366.447	1.86946	0.20546	9.09893	9.12298e-20	2.06098e-18
Atu0409	678.994	2.21338	0.325975	6.79003	1.12113e-11	1.03919e-10
Atu0413	16.9152	1.83801	0.486117	3.781	0.000156198	0.000451131
Atu0414	121.232	2.89694	0.359688	8.05404	8.01044e-16	1.19195e-14
Atu0418	902.522	-2.6107	0.232123	-11.247	2.39497e-29	1.20396e-27
Atu0419	713.581	-1.14328	0.14134	-8.08892	6.01945e-16	9.20234e-15
Atu0420	1741.64	2.16412	0.336915	6.42335	1.33305e-10	1.07182e-09
Atu0421	572.41	1.98769	0.409694	4.85164	1.22445e-06	5.31706e-06
Atu0422	474.944	1.44992	0.39719	3.65043	0.000261801	0.000724987
Atu0426	13.5043	-2.30213	0.512482	-4.49211	7.0522e-06	2.65528e-05
Atu0430	1296.27	1.02309	0.190631	5.36686	8.0117e-08	4.17027e-07
Atu0431	598.088	-1.31752	0.237987	-5.53609	3.09302e-08	1.7259e-07
Atu0437	470.157	-1.0342	0.171889	-6.01664	1.7807e-09	1.21918e-08
Atu0438	340.52	-1.81178	0.179266	-10.1066	5.16271e-24	1.74593e-22
Atu0443	350.218	-1.26398	0.222116	-5.69065	1.26556e-08	7.42569e-08
Atu0444	20.7207	-1.27054	0.384146	-3.30744	0.000941519	0.0022982
Atu0465	1733.51	-1.09027	0.257624	-4.23203	2.31596e-05	7.904e-05
Atu0471	1478.89	-1.40179	0.163135	-8.59285	8.48414e-18	1.5676e-16
Atu0477	392.192	-2.15281	0.182615	-11.7888	4.45599e-32	2.67359e-30
Atu0485	377.094	1.0044	0.215521	4.66033	3.15709e-06	1.26374e-05
Atu0489	207.789	1.13344	0.183369	6.18124	6.36013e-10	4.67583e-09
Atu0492	205.926	-1.5548	0.323476	-4.80655	1.53558e-06	6.56641e-06
Atu0500	7.413	1.9342	0.733204	2.63802	0.0083392	0.016118
Atu0501	3285.05	-2.53223	0.31481	-8.04366	8.71927e-16	1.29054e-14
Atu0502	2279.41	-1.87642	0.197107	-9.51978	1.73544e-21	4.63338e-20
Atu0503	3626.29	-1.46585	0.259231	-5.65462	1.5619e-08	9.05025e-08
Atu0504	159.457	-1.36222	0.275517	-4.94425	7.64374e-07	3.4149e-06
Atu0505	122.887	2.5637	0.315049	8.13746	4.0366e-16	6.29168e-15
Atu0506	234.32	1.34705	0.271101	4.9688	6.73697e-07	3.0292e-06
Atu0528	1598.2	-1.4096	0.152081	-9.26871	1.88415e-20	4.5711e-19
Atu0530	670.978	-1.0011	0.149249	-6.70756	1.97907e-11	1.78404e-10
Atu0532	177.547	2.24197	0.256244	8.74935	2.14587e-18	4.17211e-17
Atu0533	1404.31	1.21239	0.130224	9.31001	1.27817e-20	3.16987e-19
Atu0541	9.03306	4.49569	1.10942	4.05229	5.07198e-05	0.00016331
Atu0543	4700.75	-1.05558	0.228369	-4.62226	3.7958e-06	1.50323e-05
Atu0545	9646.33	-1.40579	0.189962	-7.40041	1.35765e-13	1.56522e-12
Atu0552	195.598	-1.80073	0.496294	-3.62836	0.000285229	0.000785577
Atu0553	42.7365	-2.02262	0.588693	-3.43578	0.000590847	0.00150407
Atu0554	43.5575	-1.54266	0.583947	-2.64179	0.00824691	0.0159673
Atu0555	60.5629	-2.10767	0.603122	-3.4946	0.000474774	0.0012345
Atu0558	122.976	-1.71559	0.51607	-3.32434	0.000886291	0.00217864
Atu0573	1788.53	-2.01877	0.355389	-5.68044	1.34349e-08	7.86642e-08
Atu0574	2110.19	-2.05628	0.426559	-4.82063	1.43106e-06	6.15202e-06
Atu0575	1186.46	-1.54836	0.369158	-4.19431	2.73706e-05	9.21158e-05
Atu0576	384.21	-1.16541	0.323337	-3.60433	0.000312963	0.00085312
Atu0577	224.583	-1.38423	0.359844	-3.84674	0.000119701	0.000354904
Atu0578	455.755	-1.73219	0.276587	-6.26275	3.78259e-10	2.86778e-09
Atu0579	459.949	-1.57278	0.265918	-5.91453	3.32822e-09	2.18231e-08
Atu0585	171.809	-1.91915	0.419796	-4.57161	4.83981e-06	1.88065e-05
Atu0601	1158.53	-1.5071	0.157368	-9.57697	9.99383e-22	2.74707e-20
Atu0602	2428.03	-2.07063	0.153925	-13.4522	2.98811e-41	2.87477e-39
Atu0606	276.918	-1.5455	0.212817	-7.26208	3.81183e-13	4.22253e-12
Atu0607	557.991	-1.04831	0.374675	-2.79791	0.00514352	0.0105286
Atu0609	7098.34	-2.33986	0.183041	-12.7833	2.03376e-37	1.51312e-35
Atu0610	1433.93	-1.95815	0.227295	-8.61502	6.99284e-18	1.29635e-16
Atu0611	325.725	-1.72009	0.178354	-9.64427	5.19792e-22	1.4723e-20
Atu0612	148.655	-1.16238	0.234794	-4.95065	7.39657e-07	3.31243e-06
Atu0613	241.623	1.33202	0.193585	6.88082	5.95086e-12	5.72514e-11
Atu0616	68.4241	2.35241	0.292015	8.05578	7.8975e-16	1.17829e-14
Atu0622	4071.61	-2.29046	0.245042	-9.34721	8.99878e-21	2.28242e-19
Atu0623	184.924	1.77687	0.23256	7.64047	2.16433e-14	2.70784e-13
Atu0624	1277.28	1.15926	0.24588	4.71473	2.42029e-06	9.90117e-06
Atu0626	3127.59	-1.74308	0.384739	-4.53056	5.88289e-06	2.25148e-05
Atu0627	1377.65	-2.1153	0.155183	-13.631	2.61939e-42	2.65749e-40
Atu0629	82.2041	1.31628	0.247071	5.32756	9.95421e-08	5.10989e-07
Atu0637	2994.94	-1.20071	0.187698	-6.39707	1.58388e-10	1.26078e-09
Atu0640	488.879	-1.39657	0.185134	-7.54355	4.57363e-14	5.52399e-13
Atu0645	87.8197	1.47077	0.279662	5.25912	1.44744e-07	7.22424e-07
Atu0649	2475.76	-2.12682	0.16732	-12.711	5.13482e-37	3.72108e-35
Atu0652	935.603	-1.83961	0.176326	-10.433	1.75291e-25	6.52083e-24
Atu0654	771.547	-1.17561	0.20201	-5.81955	5.90063e-09	3.7246e-08
Atu0661	2124.45	-1.63229	0.280553	-5.81811	5.95168e-09	3.73699e-08
Atu0668	124.463	2.08116	0.540062	3.85356	0.000116413	0.000345893
Atu0671	849.063	-2.92339	0.357924	-8.16761	3.14548e-16	4.94416e-15
Atu0674	78.7212	-1.2346	0.292805	-4.21645	2.48183e-05	8.42373e-05
Atu0675	160.241	-1.25608	0.197177	-6.37033	1.88624e-10	1.48243e-09
Atu0677	134.257	1.16379	0.236585	4.9191	8.6943e-07	3.84728e-06
Atu0678	564.001	1.34387	0.192494	6.98135	2.92362e-12	2.8823e-11
Atu0679	398.594	1.21352	0.162689	7.45916	8.70791e-14	1.02511e-12
Atu0681	122.187	1.86496	0.239111	7.79957	6.21194e-15	8.25301e-14
Atu0686	3891.64	1.19875	0.176134	6.80588	1.00432e-11	9.40288e-11
Atu0688	175.728	1.53053	0.208119	7.35414	1.92163e-13	2.1883e-12
Atu0691	305.43	1.54107	0.1993	7.73243	1.05514e-14	1.3473e-13
Atu0702	237.311	-1.46682	0.254391	-5.76599	8.11786e-09	4.96141e-08
Atu0703	157.88	-1.97127	0.259554	-7.59484	3.08182e-14	3.81298e-13
Atu0704	154.487	-1.64132	0.309101	-5.30998	1.09639e-07	5.58707e-07
Atu0706	152.788	-1.18145	0.201906	-5.85148	4.87209e-09	3.12486e-08
Atu0707	170.544	1.30501	0.214849	6.07406	1.24719e-09	8.76485e-09
Atu0708	1298.57	-1.56256	0.166901	-9.36223	7.80713e-21	1.98921e-19
Atu0713	1282.1	1.29802	0.200316	6.47983	9.18283e-11	7.56871e-10
Atu0716	2708.4	1.25481	0.275317	4.5577	5.17173e-06	1.99573e-05
Atu0718	296.538	-1.207	0.172222	-7.00841	2.41033e-12	2.40172e-11
Atu0721	10923.4	-1.36027	0.199916	-6.80419	1.01618e-11	9.48205e-11
Atu0726	8707.86	-2.6002	0.154359	-16.8452	1.13876e-63	3.97143e-61
Atu0727	3821.73	-2.50358	0.166857	-15.0044	6.87159e-51	1.12775e-48
Atu0728	350.061	-1.52122	0.332504	-4.57505	4.76113e-06	1.85395e-05
Atu0731	83.4719	2.19343	0.348	6.30297	2.92e-10	2.24689e-09
Atu0733	231.46	-1.0526	0.214976	-4.89635	9.76314e-07	4.2964e-06
Atu0735	353.64	1.95808	0.180336	10.858	1.82754e-27	8.15812e-26
Atu0736	240.892	2.37272	0.197606	12.0073	3.2538e-33	2.13602e-31
Atu0740	598.954	-1.13094	0.294246	-3.8435	0.000121291	0.00035943
Atu0741	408.424	-2.44019	0.197901	-12.3304	6.21289e-35	4.33349e-33
Atu0742	509.386	-3.03359	0.196458	-15.4414	8.61533e-54	1.55076e-51
Atu0747	636.303	-1.25398	0.21901	-5.72568	1.03018e-08	6.16782e-08
Atu0752	4817.01	-1.34805	0.20327	-6.63181	3.3159e-11	2.90923e-10
Atu0756	467.282	1.41975	0.204225	6.9519	3.6039e-12	3.52185e-11
Atu0758	737.721	-1.01415	0.138649	-7.31449	2.58359e-13	2.92423e-12
Atu0762	352.67	-2.3621	0.259114	-9.11607	7.78989e-20	1.78146e-18
Atu0763	954.342	-1.61957	0.197745	-8.1902	2.60794e-16	4.18169e-15
Atu0764	1114.73	-1.5734	0.195165	-8.06191	7.51135e-16	1.1267e-14
Atu0778	255.594	1.10111	0.184717	5.96106	2.50606e-09	1.67873e-08
Atu0779	1074.52	-1.489	0.292843	-5.08466	3.68291e-07	1.72694e-06
Atu0781	1116.73	-1.52172	0.160796	-9.46368	2.97298e-21	7.78838e-20
Atu0782	268.077	-1.76745	0.322035	-5.4884	4.0559e-08	2.22524e-07
Atu0783	128.634	1.26822	0.339641	3.734	0.000188462	0.000537362
Atu0789	75.665	1.2666	0.244371	5.18309	2.18235e-07	1.06447e-06
Atu0790	733.914	1.06971	0.151521	7.05978	1.66767e-12	1.69193e-11
Atu0804	4029.41	-1.01974	0.261326	-3.9022	9.53232e-05	0.000287205
Atu0805	36.7523	1.07659	0.354181	3.03966	0.00236844	0.0053127
Atu0811	961.176	-1.26402	0.146024	-8.6563	4.87326e-18	9.12509e-17
Atu0812	12.0101	1.89544	0.567483	3.34008	0.000837529	0.00206968
Atu0814	5.79772	2.71866	0.886719	3.06598	0.0021696	0.0049193
Atu0815	21.5799	2.47462	0.480753	5.14739	2.64143e-07	1.27281e-06
Atu0816	4368.44	-2.94176	0.432458	-6.80243	1.02868e-11	9.58273e-11
Atu0817	3370.58	-2.50372	0.436588	-5.73475	9.76562e-09	5.86568e-08
Atu0818	2694.16	-1.61103	0.432854	-3.72188	0.000197741	0.000561525
Atu0820	5480.39	-1.88816	0.36308	-5.2004	1.98865e-07	9.77679e-07
Atu0824	998.103	-1.44678	0.223339	-6.47793	9.29905e-11	7.6532e-10
Atu0825	1798.64	-1.81752	0.197234	-9.21507	3.1108e-20	7.29339e-19
Atu0827	1157.59	-1.22718	0.297328	-4.12737	3.66934e-05	0.000121225
Atu0835	429.658	-1.84284	0.156409	-11.7822	4.82153e-32	2.86214e-30
Atu0836	981.58	-1.3741	0.177043	-7.7614	8.39947e-15	1.09764e-13
Atu0838	543.464	1.20345	0.285035	4.22212	2.42016e-05	8.22941e-05
Atu0841	1343.24	-1.37268	0.140779	-9.7506	1.83388e-22	5.4431e-21
Atu0845	1312.17	-1.0237	0.341584	-2.99691	0.00272728	0.00601036
Atu0847	4027.78	-1.94673	0.201696	-9.65179	4.83034e-22	1.38222e-20
Atu0850	243.629	1.24791	0.240221	5.19486	2.04869e-07	1.00454e-06
Atu0853	216.882	1.31554	0.222566	5.9108	3.40442e-09	2.22443e-08
Atu0862	2618.44	-1.97915	0.209665	-9.43956	3.74341e-21	9.71545e-20
Atu0863	185.6	-1.10789	0.186329	-5.94588	2.74972e-09	1.83534e-08
Atu0864	189.097	-1.96497	0.191867	-10.2413	1.29493e-24	4.55088e-23
Atu0867	1001.41	-1.21429	0.264104	-4.59778	4.27024e-06	1.68158e-05
Atu0870	1517.25	-1.92855	0.12969	-14.8704	5.13042e-50	7.95214e-48
Atu0876	11188.9	-1.81391	0.209426	-8.66133	4.6631e-18	8.79057e-17
Atu0881	3308.98	-2.22534	0.16727	-13.3039	2.1981e-40	1.97829e-38
Atu0882	1821.37	-1.65156	0.150093	-11.0036	3.67366e-28	1.72261e-26
Atu0883	246.713	-1.32551	0.212416	-6.24018	4.37067e-10	3.278e-09
Atu0900	545.367	1.18189	0.232874	5.07523	3.87035e-07	1.80573e-06
Atu0901	570.142	-1.34557	0.260598	-5.16338	2.42527e-07	1.17372e-06
Atu0903	165.793	-1.255	0.263968	-4.75436	1.99078e-06	8.27761e-06
Atu0904	1884.12	-2.01439	0.30055	-6.70235	2.05088e-11	1.84282e-10
Atu0905	1010.8	-1.846	0.253902	-7.2705	3.5816e-13	3.98114e-12
Atu0908	2560.18	-1.48108	0.27793	-5.32897	9.87737e-08	5.07512e-07
Atu0917	20.6167	1.08231	0.413274	2.61887	0.00882217	0.0169926
Atu0922	47.6571	1.1643	0.330788	3.51977	0.000431914	0.0011379
Atu0927	43.2056	-1.44413	0.392422	-3.68004	0.000233201	0.00065423
Atu0933	603.665	1.11938	0.17085	6.55182	5.68403e-11	4.84227e-10
Atu0937	1067.27	-1.3642	0.248071	-5.49923	3.81447e-08	2.10116e-07
Atu0938	148.295	-1.45621	0.253294	-5.74907	8.97364e-09	5.42573e-08
Atu0940	278.781	-1.02729	0.188347	-5.45427	4.91755e-08	2.67185e-07
Atu0942	382.141	-1.04528	0.187984	-5.56045	2.69075e-08	1.51355e-07
Atu0943	22.7275	-2.17257	0.476124	-4.56304	5.04189e-06	1.95373e-05
Atu0944	411.806	-1.09838	0.303525	-3.61876	0.000296021	0.000811695
Atu0946	8419.29	-1.06498	0.210927	-5.04904	4.44031e-07	2.04768e-06
Atu0950	1338.36	-1.16317	0.186512	-6.23644	4.47628e-10	3.3527e-09
Atu0951	212.751	-1.74082	0.595425	-2.92366	0.00345944	0.0074469
Atu0959	47.5158	1.7572	0.312056	5.63105	1.7912e-08	1.02723e-07
Atu0972	1185.12	-1.11305	0.146533	-7.59588	3.05713e-14	3.79085e-13
Atu0977	7003.21	-1.32218	0.283758	-4.65952	3.16943e-06	1.26719e-05
Atu0985	503.202	2.06069	0.24768	8.31995	8.80038e-17	1.47466e-15
Atu0988	213.633	2.13373	0.317119	6.72848	1.71448e-11	1.55811e-10
Atu0993	473.541	-1.5009	0.274746	-5.46284	4.68569e-08	2.55583e-07
Atu0994	3043.28	-1.16144	0.135667	-8.56095	1.11937e-17	2.05464e-16
Atu0995	1903.86	-1.09815	0.149934	-7.32421	2.40301e-13	2.72537e-12
Atu1000	375.024	3.24493	0.408639	7.94081	2.00863e-15	2.87388e-14
Atu1002	1008.41	-1.67708	0.139786	-11.9974	3.66539e-33	2.37824e-31
Atu1003	207.982	-1.45817	0.249642	-5.84106	5.18707e-09	3.30787e-08
Atu1005	219.006	-1.2598	0.21063	-5.98108	2.21658e-09	1.50103e-08
Atu1006	4188	-1.62027	0.155977	-10.3879	2.81598e-25	1.02701e-23
Atu1014	1555.86	-1.02829	0.137778	-7.46339	8.43233e-14	9.94765e-13
Atu1017	100.504	2.64961	0.309747	8.55411	1.1878e-17	2.16599e-16
Atu1018	1111.56	-1.59058	0.235474	-6.75481	1.43026e-11	1.30834e-10
Atu1023	122.212	2.75088	0.318478	8.63759	5.74134e-18	1.07146e-16
Atu1031	941.062	-5.11791	0.204972	-24.9688	1.3342e-137	7.44484e-134
Atu1037	93.1415	1.33749	0.238072	5.61801	1.93165e-08	1.09762e-07
Atu1038	39.1689	1.35668	0.313995	4.32069	1.55539e-05	5.4896e-05
Atu1045	661.118	-1.01066	0.191018	-5.29091	1.2171e-07	6.14722e-07
Atu1056	819.706	-1.01493	0.190638	-5.32384	1.01597e-07	5.20579e-07
Atu1061	19.1511	2.19424	0.505663	4.33933	1.42917e-05	5.07947e-05
Atu1072	113.366	1.30608	0.259548	5.03215	4.85022e-07	2.22567e-06
Atu1073	951.555	1.5006	0.187182	8.01682	1.08518e-15	1.5935e-14
Atu1079	323.941	-1.17978	0.198829	-5.93364	2.96284e-09	1.9635e-08
Atu1080	721.807	-1.01912	0.162926	-6.25512	3.97209e-10	3.00329e-09
Atu1082	79.4164	1.67123	0.254009	6.57943	4.72248e-11	4.04164e-10
Atu1083	38.5753	2.22455	0.425244	5.23123	1.6839e-07	8.35215e-07
Atu1087	953.914	-1.44177	0.180309	-7.99611	1.28409e-15	1.87571e-14
Atu1089	146.883	2.60997	0.268265	9.72906	2.26678e-22	6.69239e-21
Atu1090	544.857	1.71695	0.263277	6.52145	6.96309e-11	5.81647e-10
Atu1091	3358.66	1.33097	0.234855	5.66721	1.45138e-08	8.43617e-08
Atu1098	288.924	1.44416	0.201911	7.15243	8.52539e-13	9.04405e-12
Atu1102	99.1506	1.44376	0.248763	5.80375	6.48487e-09	4.06123e-08
Atu1103	476.634	1.24099	0.187624	6.61427	3.73401e-11	3.25051e-10
Atu1117	103.341	1.8276	0.234302	7.8002	6.18115e-15	8.2514e-14
Atu1121	3061.94	-1.71631	0.160396	-10.7004	1.01322e-26	4.25096e-25
Atu1123	645.85	1.57487	0.271207	5.8069	6.3642e-09	3.99014e-08
Atu1124	236.596	2.33402	0.298635	7.81562	5.46913e-15	7.3184e-14
Atu1125	101.77	1.36597	0.332584	4.10714	4.00596e-05	0.000131878
Atu1138	29.7533	2.04139	0.377132	5.41292	6.20057e-08	3.28889e-07
Atu1139	78.7197	1.79218	0.284349	6.30277	2.92378e-10	2.24689e-09
Atu1140	263.852	1.41751	0.256204	5.53272	3.15298e-08	1.7541e-07
Atu1146	77.7555	1.64303	0.354874	4.62989	3.65854e-06	1.45197e-05
Atu1148	78.8194	1.30033	0.250501	5.19094	2.09239e-07	1.02417e-06
Atu1149	347.934	1.87047	0.221168	8.45722	2.73832e-17	4.74529e-16
Atu1153	2656.4	1.52149	0.143373	10.6121	2.61724e-26	1.04316e-24
Atu1154	72.9688	1.32995	0.244052	5.44943	5.05329e-08	2.74293e-07
Atu1156	227.926	1.29747	0.218589	5.93569	2.92618e-09	1.94151e-08
Atu1163	993.46	-1.08943	0.196172	-5.55344	2.80094e-08	1.5692e-07
Atu1169	2109.92	-1.93677	0.287494	-6.73672	1.62003e-11	1.47468e-10
Atu1171	1040.92	1.18522	0.132453	8.94825	3.61151e-19	7.72115e-18
Atu1172	754.211	1.15669	0.139732	8.27791	1.25355e-16	2.06337e-15
Atu1173	630.456	1.09451	0.153838	7.11465	1.12198e-12	1.16751e-11
Atu1174	2375.04	-1.786	0.24688	-7.23428	4.67999e-13	5.15076e-12
Atu1197	106.861	-1.59838	0.226212	-7.06584	1.59651e-12	1.62268e-11
Atu1198	80.6658	-1.01509	0.244591	-4.15014	3.32265e-05	0.000110623
Atu1210	2561.4	-1.47437	0.171929	-8.57545	9.87041e-18	1.81772e-16
Atu1214	77.684	1.32946	0.277236	4.79541	1.62343e-06	6.88739e-06
Atu1219	1044.44	-1.011	0.300316	-3.36644	0.000761451	0.00189768
Atu1220	240.408	-1.76295	0.196251	-8.9831	2.63234e-19	5.73768e-18
Atu1222	1023.52	-1.77483	0.218526	-8.12183	4.59215e-16	7.11784e-15
Atu1227	312.067	1.08143	0.188107	5.74905	8.97482e-09	5.42573e-08
Atu1229	1213.03	-1.31821	0.260329	-5.06362	4.1136e-07	1.90647e-06
Atu1232	395.399	-2.42027	0.323282	-7.48656	7.07005e-14	8.37598e-13
Atu1237	72.2839	1.03095	0.294155	3.5048	0.000456954	0.00119373
Atu1245	233.07	-1.06279	0.168111	-6.32198	2.5823e-10	1.9985e-09
Atu1248	135.733	1.00988	0.256083	3.94355	8.02828e-05	0.000246007
Atu1249	25.586	1.18002	0.407632	2.89482	0.0037937	0.00807048
Atu1250	1377.16	-1.00878	0.177794	-5.67385	1.39625e-08	8.1474e-08
Atu1251	2137.73	-2.41824	0.265249	-9.11686	7.73315e-20	1.77576e-18
Atu1252	1150.86	-1.42325	0.204102	-6.97321	3.09779e-12	3.0379e-11
Atu1255	128.667	1.1345	0.22735	4.99009	6.03521e-07	2.7357e-06
Atu1258	5631.44	-1.44236	0.156847	-9.19597	3.71629e-20	8.67652e-19
Atu1264	10.927	1.58065	0.580151	2.72455	0.0064389	0.0128089
Atu1265	33.9743	2.82339	0.484451	5.828	5.60943e-09	3.54882e-08
Atu1291	659.693	-1.41914	0.239387	-5.92824	3.06196e-09	2.02438e-08
Atu1292	8441.53	-1.46856	0.194897	-7.53508	4.88048e-14	5.85657e-13
Atu1299	189.015	1.18036	0.217329	5.43121	5.5972e-08	2.99735e-07
Atu1305	161.126	1.49765	0.236342	6.33679	2.346e-10	1.82576e-09
Atu1307	1222.4	1.03177	0.157921	6.53349	6.42554e-11	5.40792e-10
Atu1308	1765.92	1.17255	0.151417	7.74385	9.64517e-15	1.24583e-13
Atu1317	1995.94	-1.34206	0.18873	-7.11097	1.15226e-12	1.1951e-11
Atu1320	86.3076	1.37914	0.260683	5.29049	1.21988e-07	6.15456e-07
Atu1321	138.376	1.72112	0.316366	5.44029	5.31932e-08	2.86504e-07
Atu1325	91.121	1.36572	0.256724	5.31981	1.03878e-07	5.30322e-07
Atu1326	98.0691	1.51448	0.282343	5.36396	8.14172e-08	4.22612e-07
Atu1328	461.112	1.15716	0.193543	5.97882	2.24757e-09	1.52018e-08
Atu1335	908.634	-1.26705	0.279472	-4.53374	5.79485e-06	2.22388e-05
Atu1337	44.2477	-1.02177	0.355794	-2.8718	0.00408141	0.00860056
Atu1338	3409.98	-1.1578	0.145076	-7.98062	1.45605e-15	2.10485e-14
Atu1346	789.607	-1.91692	0.270923	-7.07552	1.48886e-12	1.52159e-11
Atu1347	644.417	-1.18291	0.165478	-7.14848	8.77443e-13	9.27298e-12
Atu1358	437.614	-1.10487	0.228684	-4.83143	1.35559e-06	5.85011e-06
Atu1363	1242.69	-1.34901	0.295194	-4.5699	4.87946e-06	1.89474e-05
Atu1364	12117.5	-1.12163	0.202106	-5.54974	2.8609e-08	1.59958e-07
Atu1366	32.4082	1.20045	0.35866	3.34703	0.000816821	0.00202122
Atu1379	421.936	1.13976	0.171576	6.64288	3.07618e-11	2.716e-10
Atu1387	14.7716	3.09535	0.650075	4.76153	1.92132e-06	8.02467e-06
Atu1390	13.0495	1.4335	0.503416	2.84754	0.00440579	0.00920416
Atu1392	8730.39	-1.02343	0.207505	-4.93209	8.13527e-07	3.62308e-06
Atu1395	5988.33	-1.0815	0.208458	-5.18809	2.12464e-07	1.03813e-06
Atu1396	140.881	1.64356	0.396429	4.14591	3.38469e-05	0.00011242
Atu1397	71.9942	3.17261	0.511388	6.20391	5.5078e-10	4.08148e-09
Atu1398	103.87	3.12479	0.409188	7.63657	2.23089e-14	2.78487e-13
Atu1399	476.528	2.52297	0.386609	6.5259	6.75954e-11	5.6634e-10
Atu1400	345.943	2.982	0.457961	6.51147	7.44177e-11	6.18854e-10
Atu1401	404.643	3.59002	0.503999	7.12306	1.05553e-12	1.10091e-11
Atu1402	169.833	3.33293	0.529766	6.29133	3.14763e-10	2.4027e-09
Atu1403	238.195	4.18484	0.590374	7.08846	1.35609e-12	1.38843e-11
Atu1404	1096.43	3.72457	0.571634	6.51566	7.23729e-11	6.02748e-10
Atu1405	792.021	2.69452	0.882749	3.05241	0.00227009	0.00512217
Atu1406	580.228	2.46287	0.55576	4.43154	9.3562e-06	3.44605e-05
Atu1407	376.041	2.4792	0.566014	4.3801	1.18627e-05	4.29272e-05
Atu1408	240.594	2.79403	0.549879	5.08118	3.75105e-07	1.75594e-06
Atu1409	92.2124	2.44906	0.525311	4.66212	3.12962e-06	1.25455e-05
Atu1410	75.4151	1.62145	0.426131	3.80506	0.000141768	0.000414735
Atu1411	101.631	1.07919	0.304758	3.54114	0.000398405	0.00106114
Atu1414	144.139	1.08715	0.199634	5.44572	5.1596e-08	2.78978e-07
Atu1422	336.015	-1.70025	0.182954	-9.29331	1.49557e-20	3.6794e-19
Atu1423	246.296	-1.32384	0.179131	-7.39036	1.46436e-13	1.68131e-12
Atu1429	5522.08	-1.92453	0.192162	-10.0152	1.30731e-23	4.26596e-22
Atu1430	6386.1	-1.81016	0.157278	-11.5093	1.18501e-30	6.41976e-29
Atu1431	1253.16	-1.67815	0.213277	-7.86841	3.5917e-15	4.98549e-14
Atu1432	6761.12	-1.58994	0.14488	-10.9742	5.08637e-28	2.36516e-26
Atu1433	1274.21	-1.16084	0.160659	-7.22549	4.99294e-13	5.46286e-12
Atu1434	2608.4	-1.7603	0.152333	-11.5556	6.91749e-31	3.82174e-29
Atu1435	579.245	-1.20355	0.252343	-4.76951	1.84675e-06	7.73637e-06
Atu1437	106.813	1.63222	0.274838	5.93886	2.87014e-09	1.90659e-08
Atu1438	319.924	1.18034	0.173114	6.81827	9.21426e-12	8.65582e-11
Atu1442	79.9772	1.8943	0.259242	7.30706	2.73044e-13	3.07834e-12
Atu1449	832.226	1.06422	0.204796	5.1965	2.03071e-07	9.97478e-07
Atu1451	1471.8	1.34426	0.249852	5.38023	7.439e-08	3.89396e-07
Atu1455	1079.21	-1.85326	0.28917	-6.4089	1.46571e-10	1.17173e-09
Atu1456	10520.7	-2.11892	0.281002	-7.5406	4.67823e-14	5.63813e-13
Atu1457	2604.94	-2.07079	0.311617	-6.64531	3.02577e-11	2.67572e-10
Atu1458	3553.73	-1.37968	0.151993	-9.07724	1.11361e-19	2.50561e-18
Atu1459	59.1514	1.02675	0.270796	3.7916	0.00014968	0.000434328
Atu1466	84.6411	-2.62899	0.287455	-9.14575	5.92192e-20	1.37113e-18
Atu1478	527.598	1.02812	0.143593	7.15994	8.07112e-13	8.61125e-12
Atu1480	1345.52	-1.41779	0.261661	-5.41844	6.012e-08	3.19495e-07
Atu1482	36.8182	2.3095	0.352896	6.54443	5.97211e-11	5.05681e-10
Atu1487	64.8026	1.79634	0.300313	5.98157	2.21e-09	1.4984e-08
Atu1489	466.652	-1.01195	0.183182	-5.5243	3.30808e-08	1.83672e-07
Atu1490	297.08	-1.55482	0.20663	-7.52465	5.28605e-14	6.28915e-13
Atu1494	452.177	1.54467	0.191904	8.04916	8.33628e-16	1.23714e-14
Atu1502	31.616	1.34791	0.328281	4.10596	4.02642e-05	0.000132473
Atu1506	311.634	-1.57504	0.202612	-7.77367	7.62457e-15	1.00106e-13
Atu1509	264.168	1.1289	0.208686	5.40955	6.31845e-08	3.34824e-07
Atu1515	642.357	2.3316	0.159924	14.5794	3.79906e-48	5.43558e-46
Atu1521	284.829	-1.37613	0.333336	-4.12837	3.65336e-05	0.000120769
Atu1525	1839.76	-1.09887	0.18587	-5.91204	3.379e-09	2.21042e-08
Atu1526	6151.22	-1.04392	0.205001	-5.09225	3.53843e-07	1.66479e-06
Atu1531	115.741	-1.81583	0.214364	-8.47079	2.43726e-17	4.30148e-16
Atu1532	214.569	-1.58454	0.239056	-6.62832	3.3954e-11	2.96036e-10
Atu1533	174.223	-1.19307	0.298615	-3.99536	6.45971e-05	0.0002033
Atu1537	365.425	1.25411	0.291539	4.30167	1.69514e-05	5.94151e-05
Atu1540	161.036	-1.71013	0.209191	-8.17495	2.95988e-16	4.67879e-15
Atu1554	1557.88	-1.1956	0.190593	-6.27303	3.54084e-10	2.69181e-09
Atu1555	28.2843	2.19385	0.434829	5.04532	4.52768e-07	2.08453e-06
Atu1558	475.738	1.21037	0.224773	5.38486	7.25029e-08	3.80232e-07
Atu1560	320.396	2.10287	0.176806	11.8936	1.27711e-32	7.91805e-31
Atu1561	278.985	1.65601	0.194227	8.52619	1.51243e-17	2.73118e-16
Atu1575	822.579	-1.25308	0.268932	-4.65947	3.17023e-06	1.26719e-05
Atu1577	10689.6	-2.4086	0.253534	-9.50012	2.09643e-21	5.5705e-20
Atu1578	678.985	-2.20524	0.22603	-9.75639	1.73208e-22	5.19625e-21
Atu1579	985.421	-1.99924	0.281646	-7.09843	1.2618e-12	1.29666e-11
Atu1580	1635.65	-2.52927	0.162894	-15.5271	2.27557e-54	4.23256e-52
Atu1583	37.112	3.18186	0.453101	7.0224	2.18082e-12	2.18082e-11
Atu1584	28.4893	1.41628	0.360392	3.92982	8.50082e-05	0.000259347
Atu1585	7.98016	2.05965	0.66679	3.08891	0.00200894	0.00459799
Atu1591	147.092	1.80885	0.216692	8.34757	6.96816e-17	1.17116e-15
Atu1594	850.97	1.48312	0.158818	9.33852	9.76872e-21	2.46649e-19
Atu1597	1561.83	1.01855	0.146741	6.94115	3.88913e-12	3.77415e-11
Atu1599	776.293	1.13126	0.16113	7.0208	2.20603e-12	2.20209e-11
Atu1601	304.532	1.2254	0.29556	4.14602	3.38309e-05	0.00011242
Atu1613	1501.21	1.23473	0.213141	5.79302	6.91333e-09	4.29581e-08
Atu1614	879.039	-1.30346	0.146952	-8.86996	7.31751e-19	1.50671e-17
Atu1618	3181.46	1.69187	0.147929	11.437	2.73091e-30	1.45129e-28
Atu1628	138.111	-1.06533	0.265744	-4.00886	6.10132e-05	0.00019366
Atu1632	12531.2	-2.34639	0.220928	-10.6206	2.38906e-26	9.59061e-25
Atu1635	66.4349	2.10604	0.313753	6.7124	1.91444e-11	1.72857e-10
Atu1636	96.7763	3.08403	0.31237	9.87299	5.45132e-23	1.7089e-21
Atu1637	207.134	-1.6145	0.206315	-7.8254	5.06057e-15	6.83729e-14
Atu1639	10.7906	-3.79999	0.856854	-4.43482	9.21496e-06	3.39851e-05
Atu1642	25.6201	1.83357	0.387906	4.72684	2.28042e-06	9.35643e-06
Atu1643	738.9	1.52771	0.180197	8.47798	2.29129e-17	4.07178e-16
Atu1649	142.354	1.50285	0.33448	4.4931	7.01945e-06	2.64473e-05
Atu1665	296.614	1.84724	0.278344	6.63655	3.21111e-11	2.82173e-10
Atu1666	24.286	1.35186	0.497819	2.71556	0.00661634	0.0131198
Atu1667	300.283	-4.13726	0.229472	-18.0295	1.14382e-72	7.09169e-70
Atu1669	700.518	1.98141	0.182266	10.871	1.585e-27	7.19049e-26
Atu1670	3108.86	-1.49889	0.221985	-6.75222	1.45597e-11	1.32967e-10
Atu1675	56.0075	1.97198	0.303661	6.49401	8.35839e-11	6.90961e-10
Atu1678	310.04	1.91911	0.219302	8.75102	2.11436e-18	4.12522e-17
Atu1681	757.455	1.67517	0.19274	8.69137	3.58101e-18	6.84317e-17
Atu1682	68.2404	1.11537	0.278741	4.00145	6.29555e-05	0.000198582
Atu1685	12.3072	1.71341	0.53905	3.17857	0.00148006	0.00348175
Atu1696	399.913	1.07795	0.264049	4.08239	4.45751e-05	0.000145541
Atu1697	314.313	1.25961	0.206048	6.11316	9.76746e-10	6.92534e-09
Atu1698	179.454	1.34234	0.279926	4.79535	1.6239e-06	6.88739e-06
Atu1713	2310.09	-1.22706	0.149594	-8.2026	2.35245e-16	3.7829e-15
Atu1722	47.8526	1.26249	0.349149	3.61592	0.000299287	0.000819039
Atu1723	41.6991	2.57119	0.360694	7.12845	1.01507e-12	1.06268e-11
Atu1724	58.85	1.00408	0.277654	3.61631	0.000298835	0.000818204
Atu1726	178.938	1.71307	0.20018	8.55768	1.1516e-17	2.10686e-16
Atu1727	66.515	1.06759	0.34327	3.11006	0.00187048	0.00430049
Atu1728	1458.35	-1.97038	0.234271	-8.41069	4.07609e-17	7.04166e-16
Atu1729	1163.43	-1.91964	0.213366	-8.99695	2.32075e-19	5.07835e-18
Atu1730	2671.23	-2.55949	0.199833	-12.8081	1.47613e-37	1.11308e-35
Atu1734	36.8723	1.30174	0.340762	3.82007	0.000133413	0.000393055
Atu1736	2336.86	-2.98721	0.137156	-21.7797	3.61355e-105	6.7212e-102
Atu1737	22.6937	1.16068	0.397823	2.91756	0.00352776	0.00757695
Atu1738	1002.33	1.37894	0.152914	9.01772	1.92038e-19	4.2188e-18
Atu1745	487.996	1.14034	0.18132	6.28908	3.1936e-10	2.43447e-09
Atu1752	251.731	-1.40369	0.168977	-8.30702	9.81389e-17	1.63467e-15
Atu1759	3878.97	-1.77679	0.160663	-11.0591	1.98052e-28	9.44553e-27
Atu1764	718.38	-1.41124	0.177859	-7.93461	2.11164e-15	3.01354e-14
Atu1765	630.808	-1.2118	0.182766	-6.63037	3.34852e-11	2.93324e-10
Atu1767	3057.36	-2.16503	0.200187	-10.815	2.92137e-27	1.28356e-25
Atu1768	723.019	-1.35068	0.206933	-6.52713	6.70433e-11	5.62559e-10
Atu1769	2692.95	-1.05266	0.227703	-4.62296	3.78308e-06	1.49926e-05
Atu1770	4427.07	-1.14073	0.27757	-4.10969	3.96188e-05	0.000130581
Atu1771	168.931	1.48024	0.230701	6.4163	1.39628e-10	1.11943e-09
Atu1776	99.9653	1.47795	0.247738	5.96576	2.43503e-09	1.63507e-08
Atu1778	3021.2	1.19824	0.146908	8.15636	3.45278e-16	5.39678e-15
Atu1783	411.008	-1.25841	0.163388	-7.70197	1.33989e-14	1.7031e-13
Atu1797	33.3394	2.04002	0.383807	5.31521	1.06533e-07	5.43377e-07
Atu1799	314.809	1.16355	0.179299	6.48945	8.61522e-11	7.11138e-10
Atu1802	1438.52	-1.68689	0.213828	-7.88901	3.04592e-15	4.27042e-14
Atu1803	1294.23	-1.19808	0.133381	-8.98239	2.64951e-19	5.75263e-18
Atu1804	650.2	-1.13443	0.14076	-8.05927	7.675e-16	1.14816e-14
Atu1805	2059.79	-2.17294	0.227794	-9.53906	1.44135e-21	3.88539e-20
Atu1808	132.631	1.01855	0.224777	4.5314	5.85938e-06	2.24402e-05
Atu1826	1086.64	1.46896	0.165792	8.86024	7.98456e-19	1.63801e-17
Atu1828	1952.44	1.61056	0.132687	12.138	6.64202e-34	4.4122e-32
Atu1830	764.181	-1.50039	0.180974	-8.29065	1.12633e-16	1.86399e-15
Atu1833	4814.09	1.27823	0.208806	6.12164	9.26149e-10	6.60015e-09
Atu1834	371.137	2.0906	0.194754	10.7346	7.00317e-27	3.00597e-25
Atu1848	1657.66	-1.49087	0.286457	-5.20451	1.9451e-07	9.58804e-07
Atu1851	958.614	-1.90565	0.175319	-10.8696	1.60841e-27	7.23785e-26
Atu1852	313.049	1.68083	0.205419	8.18246	2.78099e-16	4.4464e-15
Atu1853	272.633	-1.19566	0.172222	-6.94257	3.85027e-12	3.74294e-11
Atu1861	177.436	1.40997	0.196729	7.1671	7.66036e-13	8.18866e-12
Atu1864	544.377	-1.69893	0.384944	-4.41345	1.01737e-05	3.72992e-05
Atu1868	373.813	1.04179	0.187526	5.55545	2.7689e-08	1.55281e-07
Atu1874	18117	-1.30985	0.227883	-5.7479	9.03586e-09	5.45672e-08
Atu1876	1333.73	-1.09197	0.140382	-7.77855	7.33617e-15	9.67751e-14
Atu1882	523.764	-2.32863	0.37964	-6.13379	8.5812e-10	6.131e-09
Atu1884	468.202	-1.54046	0.254105	-6.06231	1.34183e-09	9.35926e-09
Atu1885	1752.54	-1.36582	0.209968	-6.5049	7.77457e-11	6.44608e-10
Atu1889	123.827	1.36216	0.213114	6.3917	1.64051e-10	1.30214e-09
Atu1890	1435.07	1.31159	0.225386	5.8193	5.90933e-09	3.72534e-08
Atu1900	202.763	-1.20459	0.300615	-4.00708	6.14752e-05	0.000194794
Atu1901	163.773	-1.92817	0.315329	-6.11478	9.66874e-10	6.87281e-09
Atu1902	162.445	-1.5783	0.24582	-6.42054	1.35793e-10	1.09025e-09
Atu1907	853.55	1.04315	0.295305	3.53244	0.000411738	0.00109197
Atu1913	314.182	-1.43069	0.226856	-6.3066	2.8524e-10	2.1984e-09
Atu1917	633.018	-1.11013	0.219084	-5.06714	4.03837e-07	1.87784e-06
Atu1919	1188.09	-2.2544	0.146518	-15.3865	2.01664e-53	3.51651e-51
Atu1920	241.687	-1.07527	0.185285	-5.80333	6.501e-09	4.06677e-08
Atu1924	3765.43	1.11148	0.193407	5.74684	9.09288e-09	5.48522e-08
Atu1935	1202.5	1.38706	0.297261	4.66614	3.06914e-06	1.23407e-05
Atu1936	2854.54	1.41337	0.245071	5.76717	8.06121e-09	4.93218e-08
Atu1944	1495.41	1.14429	0.301021	3.80138	0.000143895	0.000419945
Atu1945	4021.68	1.38772	0.344902	4.02352	5.73357e-05	0.000182714
Atu1946	5830.67	1.43537	0.313181	4.58322	4.57873e-06	1.78917e-05
Atu1947	3305.68	1.86039	0.15749	11.8127	3.35514e-32	2.03496e-30
Atu1950	2272.51	1.47561	0.210806	6.99983	2.56267e-12	2.54897e-11
Atu1951	3008.2	1.50318	0.209427	7.17759	7.09526e-13	7.62843e-12
Atu1952	598.926	-1.17656	0.180837	-6.50617	7.70929e-11	6.40146e-10
Atu1961	1556.96	1.64393	0.171676	9.57579	1.01078e-21	2.7513e-20
Atu1962	589.206	2.33272	0.16922	13.7851	3.13202e-43	3.23642e-41
Atu1964	393.384	2.75358	0.341154	8.07135	6.95236e-16	1.04849e-14
Atu1967	403.472	1.31074	0.196679	6.66437	2.65797e-11	2.36546e-10
Atu1971	2627.28	-2.78508	0.1969	-14.1447	2.01482e-45	2.44407e-43
Atu1974	46.2936	-1.23551	0.32939	-3.75091	0.000176196	0.000503932
Atu1982	828.566	-1.20448	0.203704	-5.9129	3.36136e-09	2.20145e-08
Atu1985	380.058	-1.61831	0.204205	-7.92492	2.2829e-15	3.24137e-14
Atu1986	841.33	-1.09166	0.212265	-5.14292	2.70506e-07	1.30123e-06
Atu1991	8.17982	2.31242	0.701082	3.29836	0.000972529	0.00236355
Atu1992	106.482	2.36921	0.293285	8.07817	6.57445e-16	9.96887e-15
Atu1998	133.22	-2.03444	0.269082	-7.56069	4.00927e-14	4.87402e-13
Atu1999	401.969	-2.31628	0.229946	-10.0731	7.26233e-24	2.41213e-22
Atu2000	177.829	-1.0821	0.189367	-5.71431	1.10147e-08	6.55244e-08
Atu2004	788.871	-1.38041	0.377622	-3.65555	0.000256635	0.00071245
Atu2011	504.816	-2.07463	0.16296	-12.7309	3.98142e-37	2.9232e-35
Atu2012	34.192	1.03159	0.391425	2.63547	0.00840201	0.0162338
Atu2013	34.6696	2.26764	0.398846	5.68549	1.30438e-08	7.64539e-08
Atu2014	202.156	2.08665	0.266958	7.81638	5.43625e-15	7.30946e-14
Atu2016	412.494	-1.68309	0.314836	-5.34593	8.99549e-08	4.64337e-07
Atu2021	997.801	-1.01555	0.268482	-3.78257	0.000155215	0.000448758
Atu2022	750.451	-1.14347	0.276155	-4.14068	3.46285e-05	0.000114879
Atu2023	1437.71	-3.26761	0.277365	-11.7809	4.89563e-32	2.87554e-30
Atu2032	430.492	-1.00123	0.146077	-6.85412	7.17528e-12	6.78611e-11
Atu2036	905.622	1.40745	0.368672	3.81763	0.000134742	0.000396341
Atu2042	72.2116	1.60311	0.259684	6.17329	6.68823e-10	4.90412e-09
Atu2055	1360.9	-1.28198	0.237449	-5.39896	6.70288e-08	3.53517e-07
Atu2056	206.476	-1.16598	0.189291	-6.15971	7.28771e-10	5.26072e-09
Atu2060	132.128	-1.18688	0.39449	-3.00865	0.00262412	0.00580825
Atu2062	101.789	1.17292	0.218971	5.35649	8.48536e-08	4.39632e-07
Atu2063	37.7084	1.34716	0.309273	4.35589	1.32525e-05	4.74946e-05
Atu2064	630.968	1.09777	0.274059	4.0056	6.18594e-05	0.0001959
Atu2066	634.562	-2.30811	0.27244	-8.47201	2.412e-17	4.27269e-16
Atu2068	799.696	1.11457	0.17289	6.44669	1.1432e-10	9.23162e-10
Atu2070	2237.21	-1.6032	0.179026	-8.9551	3.39432e-19	7.31287e-18
Atu2071	255.069	-2.28342	0.222965	-10.2412	1.29676e-24	4.55088e-23
Atu2074	139.577	1.24062	0.217626	5.70071	1.19307e-08	7.04481e-08
Atu2076	1532.2	-1.65383	0.178028	-9.28975	1.54652e-20	3.7849e-19
Atu2080	395.608	-1.28529	0.236744	-5.429	5.66711e-08	3.03188e-07
Atu2086	9947.49	-1.02409	0.14223	-7.20029	6.00861e-13	6.52296e-12
Atu2090	325.184	1.04233	0.275291	3.7863	0.000152905	0.000442537
Atu2091	63.4393	1.04847	0.276601	3.79057	0.000150303	0.000435683
Atu2092	1670.16	-1.27161	0.23803	-5.34224	9.18053e-08	4.73451e-07
Atu2108	81.8161	3.17017	0.303725	10.4376	1.66892e-25	6.25007e-24
Atu2112	57.5311	3.01087	0.385233	7.8157	5.46591e-15	7.3184e-14
Atu2115	2152.07	-2.50779	0.382871	-6.54997	5.75506e-11	4.88043e-10
Atu2119	65.8044	3.46782	0.433854	7.99304	1.31653e-15	1.91308e-14
Atu2120	44.3129	1.82869	0.356585	5.12834	2.9231e-07	1.40102e-06
Atu2122	1709.38	1.20738	0.3771	3.20175	0.00136595	0.0032379
Atu2129	389.801	1.15398	0.154793	7.45496	8.98936e-14	1.0538e-12
Atu2138	1180.62	-1.37831	0.343204	-4.01601	5.9192e-05	0.0001882
Atu2139	2348.12	-1.4039	0.327539	-4.2862	1.81756e-05	6.30328e-05
Atu2140	215.85	-1.03807	0.360938	-2.87603	0.00402711	0.00850862
Atu2141	778.37	-1.17843	0.336449	-3.50255	0.000460831	0.00120302
Atu2142	1945.31	-1.63612	0.423263	-3.86549	0.000110866	0.00033029
Atu2152	35.3586	1.55158	0.424421	3.65576	0.000256425	0.00071222
Atu2158	414.62	-1.57522	0.17059	-9.23394	2.60849e-20	6.22024e-19
Atu2159	3423.68	-2.1194	0.273873	-7.73865	1.0048e-14	1.28687e-13
Atu2161	25.9271	1.74099	0.39573	4.39945	1.08527e-05	3.95804e-05
Atu2170	2082.39	1.61744	0.237108	6.82156	9.00549e-12	8.47397e-11
Atu2171	99.3829	1.99164	0.234134	8.50642	1.79388e-17	3.20828e-16
Atu2172	858.028	1.04957	0.144196	7.27876	3.36892e-13	3.76725e-12
Atu2175	2049.47	-1.35741	0.148618	-9.13355	6.62898e-20	1.5285e-18
Atu2178	3906.38	2.8063	0.178856	15.6903	1.76217e-55	3.64181e-53
Atu2180	1377.06	-1.14796	0.213269	-5.38269	7.33803e-08	3.84471e-07
Atu2181	3722.07	-1.79539	0.247627	-7.25039	4.15586e-13	4.58295e-12
Atu2183	569.027	1.28386	0.170306	7.53853	4.753e-14	5.71589e-13
Atu2188	3091.33	-1.2808	0.205228	-6.24088	4.35117e-10	3.26777e-09
Atu2193	505.077	-1.83504	0.180891	-10.1444	3.50859e-24	1.2011e-22
Atu2199	431.515	2.52884	0.212411	11.9054	1.10924e-32	6.95457e-31
Atu2200	2274.5	-1.86976	0.201197	-9.29323	1.49682e-20	3.6794e-19
Atu2203	380.855	-1.48699	0.331525	-4.4853	7.28101e-06	2.73406e-05
Atu2208	108.119	-1.04147	0.21229	-4.9059	9.30004e-07	4.10231e-06
Atu2215	421.658	-1.17707	0.207578	-5.6705	1.42382e-08	8.29321e-08
Atu2216	670.088	-1.49801	0.258147	-5.80294	6.51631e-09	4.07178e-08
Atu2220	59.2353	1.59518	0.319259	4.9965	5.83789e-07	2.65272e-06
Atu2222	47.3692	1.8225	0.416326	4.3776	1.19996e-05	4.33946e-05
Atu2224	8796.94	-1.01473	0.262283	-3.86886	0.000109345	0.000326455
Atu2232	172.902	-1.63032	0.266684	-6.1133	9.75906e-10	6.92534e-09
Atu2234	489.519	-1.56696	0.23763	-6.59411	4.27816e-11	3.70111e-10
Atu2235	298.098	-1.51474	0.2426	-6.24379	4.27089e-10	3.2118e-09
Atu2243	45.1684	1.11715	0.302641	3.69136	0.000223061	0.000628945
Atu2246	230.084	-1.04748	0.212588	-4.92728	8.33833e-07	3.70698e-06
Atu2248	1018.68	-1.08266	0.158318	-6.83854	8.00067e-12	7.55393e-11
Atu2249	80.5516	-1.81196	0.264099	-6.86092	6.84206e-12	6.49298e-11
Atu2261	245.142	-1.73187	0.233856	-7.40573	1.30435e-13	1.50689e-12
Atu2270	5184.3	-1.43721	0.224717	-6.39563	1.59884e-10	1.27087e-09
Atu2271	706.466	-2.17158	0.208661	-10.4072	2.29792e-25	8.4358e-24
Atu2272	1617.95	-1.33027	0.197872	-6.72289	1.7816e-11	1.61385e-10
Atu2273	217.346	1.11224	0.204539	5.43779	5.3946e-08	2.8972e-07
Atu2274	125.512	1.11198	0.255297	4.35562	1.32693e-05	4.75243e-05
Atu2281	5559.87	-1.10904	0.16126	-6.87736	6.09714e-12	5.84571e-11
Atu2287	448.918	1.99177	0.474161	4.20061	2.662e-05	8.98064e-05
Atu2289	1635.93	-1.08212	0.295988	-3.65597	0.000256212	0.00071222
Atu2292	1178.73	-1.35814	0.224969	-6.03703	1.56975e-09	1.08406e-08
Atu2294	171.404	-1.62732	0.210283	-7.73869	1.00446e-14	1.28687e-13
Atu2295	918.251	-1.70314	0.174258	-9.77371	1.46004e-22	4.42773e-21
Atu2297	45.0021	1.1235	0.307561	3.65293	0.000259262	0.000719027
Atu2299	204.322	1.14516	0.211319	5.41909	5.99029e-08	3.18645e-07
Atu2303	403.499	2.05622	0.323548	6.35523	2.08118e-10	1.62868e-09
Atu2307	1063.45	-1.27539	0.27566	-4.62667	3.716e-06	1.47372e-05
Atu2308	976.255	-1.98253	0.195552	-10.1381	3.74313e-24	1.27358e-22
Atu2309	1712.81	-2.06744	0.186599	-11.0796	1.57637e-28	7.64881e-27
Atu2310	2999.42	-1.47987	0.160331	-9.23008	2.70434e-20	6.41097e-19
Atu2314	379.334	-1.409	0.158128	-8.91049	5.08064e-19	1.06981e-17
Atu2317	269.653	-1.64677	0.177902	-9.25662	2.11016e-20	5.07529e-19
Atu2322	490.914	-1.12369	0.16924	-6.63964	3.14445e-11	2.76751e-10
Atu2323	217.982	-1.47976	0.187641	-7.88615	3.11657e-15	4.35851e-14
Atu2324	256.662	-1.25928	0.176626	-7.12961	1.00654e-12	1.05574e-11
Atu2325	83.3927	-1.1864	0.263363	-4.50481	6.64327e-06	2.51148e-05
Atu2327	260.981	-1.98998	0.19059	-10.4412	1.6081e-25	6.06296e-24
Atu2328	736.768	-2.07854	0.161393	-12.8788	5.92748e-38	4.59379e-36
Atu2329	37.9887	1.3197	0.368302	3.5832	0.000339409	0.000918479
Atu2332	1488.63	-1.03193	0.242348	-4.25807	2.06204e-05	7.10258e-05
Atu2333	1063.37	3.16696	0.225347	14.0537	7.30618e-45	8.15369e-43
Atu2337	287.576	1.03808	0.227049	4.57207	4.82919e-06	1.87783e-05
Atu2338	2088.02	-1.79403	0.210305	-8.53064	1.45543e-17	2.63679e-16
Atu2339	729.839	-1.56991	0.173925	-9.02638	1.77442e-19	3.92908e-18
Atu2340	895.744	-1.66219	0.144385	-11.5122	1.14497e-30	6.26367e-29
Atu2341	178.56	-1.32414	0.229007	-5.7821	7.37755e-09	4.55888e-08
Atu2351	47.4609	1.93809	0.314002	6.17221	6.73416e-10	4.91841e-09
Atu2355	36.9104	2.05941	0.437524	4.70697	2.5143e-06	1.02407e-05
Atu2370	263.346	-1.21053	0.19213	-6.30056	2.96566e-10	2.27313e-09
Atu2374	94.5191	1.1276	0.269424	4.18523	2.84882e-05	9.57037e-05
Atu2376	25.1057	1.37185	0.36877	3.72008	0.00019916	0.000565265
Atu2379	1026.05	-1.43548	0.244257	-5.87695	4.17903e-09	2.70836e-08
Atu2401	1164.06	-1.4927	0.148135	-10.0766	7.00998e-24	2.34226e-22
Atu2403	315.025	-1.82681	0.185478	-9.84916	6.91164e-23	2.14261e-21
Atu2404	183.23	-2.1236	0.193613	-10.9683	5.42938e-28	2.50379e-26
Atu2405	202.677	-2.33416	0.217807	-10.7166	8.50401e-27	3.62232e-25
Atu2406	106.785	-1.44654	0.248158	-5.82912	5.57218e-09	3.52926e-08
Atu2407	272.465	-1.61183	0.259161	-6.21943	4.98979e-10	3.71241e-09
Atu2411	39.419	1.22265	0.342088	3.57408	0.000351461	0.000946503
Atu2413	37.6246	1.0545	0.378069	2.78917	0.00528436	0.0107676
Atu2415	1393.21	-1.63036	0.176641	-9.2298	2.71145e-20	6.41097e-19
Atu2416	2505.72	1.32253	0.231476	5.71345	1.1071e-08	6.57893e-08
Atu2417	107.32	1.12276	0.265773	4.22451	2.39459e-05	8.14744e-05
Atu2418	125.491	1.18922	0.222658	5.341	9.24327e-08	4.76246e-07
Atu2422	7575.48	-1.25199	0.224153	-5.58544	2.33115e-08	1.31925e-07
Atu2424	1162.96	-1.27026	0.220831	-5.7522	8.80898e-09	5.33704e-08
Atu2425	1143.56	-1.2747	0.220686	-5.77607	7.64663e-09	4.70951e-08
Atu2426	1663.37	-1.0546	0.165566	-6.36964	1.89466e-10	1.48695e-09
Atu2427	1531.24	-1.15317	0.178799	-6.44952	1.12202e-10	9.08183e-10
Atu2431	802.008	-1.94182	0.21046	-9.22658	2.79415e-20	6.57864e-19
Atu2432	303.375	-1.09786	0.303124	-3.62181	0.000292549	0.000803752
Atu2438	581.026	-1.17132	0.163405	-7.16819	7.59952e-13	8.13922e-12
Atu2441	212.005	1.16946	0.233072	5.0176	5.23216e-07	2.39503e-06
Atu2444	110.558	1.42058	0.244167	5.81805	5.95373e-09	3.73699e-08
Atu2449	434.798	-1.37236	0.193993	-7.07424	1.50275e-12	1.53297e-11
Atu2458	144.759	1.09672	0.301582	3.63657	0.000276293	0.000762847
Atu2461	1958.82	-1.38146	0.301069	-4.58853	4.46384e-06	1.74856e-05
Atu2464	2014.38	-1.19281	0.170667	-6.98909	2.76673e-12	2.74216e-11
Atu2467	441.272	-1.37385	0.153726	-8.93703	3.99771e-19	8.49669e-18
Atu2472	430.675	-2.54739	0.286625	-8.88754	6.24764e-19	1.29598e-17
Atu2474	48.0884	1.08751	0.371858	2.92452	0.00344986	0.00742966
Atu2475	27.0438	1.6362	0.363748	4.49815	6.85459e-06	2.58611e-05
Atu2476	41.7757	1.43096	0.30453	4.69892	2.61545e-06	1.06217e-05
Atu2477	766.076	-2.53027	0.19528	-12.9571	2.14096e-38	1.68261e-36
Atu2479	29.7347	1.60876	0.356586	4.51155	6.4355e-06	2.43623e-05
Atu2480	171.431	2.20212	0.221175	9.95648	2.36286e-23	7.53414e-22
Atu2483	1207.77	1.25817	0.32561	3.86404	0.000111527	0.000331904
Atu2490	1319.22	1.18774	0.159852	7.43024	1.08401e-13	1.26279e-12
Atu2491	262.597	2.68921	0.27807	9.67097	4.00547e-22	1.15806e-20
Atu2492	114.748	2.32698	0.334221	6.96239	3.34539e-12	3.27496e-11
Atu2495	734.174	-1.4245	0.191697	-7.43098	1.07797e-13	1.25839e-12
Atu2496	910.386	-2.23186	0.206715	-10.7968	3.5644e-27	1.55386e-25
Atu2497	991.808	-1.90388	0.171274	-11.116	1.04905e-28	5.22651e-27
Atu2498	853.889	-2.49878	0.234673	-10.648	1.7824e-26	7.36723e-25
Atu2499	484.838	-1.80705	0.2301	-7.85331	4.05191e-15	5.56888e-14
Atu2500	1147.6	-1.61727	0.262433	-6.1626	7.15594e-10	5.18573e-09
Atu2503	521.475	1.92356	0.260229	7.39181	1.44844e-13	1.66646e-12
Atu2504	383.485	1.78841	0.292648	6.11114	9.8924e-10	7.00503e-09
Atu2505	2117.77	2.85848	0.175476	16.2899	1.16487e-59	3.09522e-57
Atu2506	622.137	2.75835	0.18904	14.5913	3.18977e-48	4.68393e-46
Atu2507	751.182	2.24733	0.168772	13.3158	1.87433e-40	1.71455e-38
Atu2508	1132.47	2.65038	0.166018	15.9644	2.26125e-57	5.48599e-55
Atu2509	808.837	2.1887	0.204512	10.7021	9.95226e-27	4.20709e-25
Atu2512	221.563	1.95701	0.187903	10.415	2.11867e-25	7.82924e-24
Atu2513	1271.15	1.34296	0.4088	3.28512	0.00101939	0.00247097
Atu2527	20.678	1.7124	0.45179	3.79026	0.000150487	0.000435991
Atu2528	19.9518	1.34979	0.40799	3.3084	0.00093831	0.00229137
Atu2531	9.94278	1.53858	0.581939	2.64389	0.00819601	0.0158898
Atu2538	251.573	-1.2569	0.292557	-4.29627	1.73698e-05	6.06528e-05
Atu2539	28.0974	2.55895	0.451019	5.67372	1.39732e-08	8.1474e-08
Atu2541	748.825	1.9042	0.224937	8.46549	2.55077e-17	4.47589e-16
Atu2544	772.054	1.43246	0.165215	8.67026	4.31121e-18	8.18251e-17
Atu2545	17.4214	1.36979	0.450725	3.03908	0.00237304	0.0053179
Atu2553	1813.59	1.42846	0.164784	8.66867	4.37194e-18	8.26963e-17
Atu2554	444.861	2.31942	0.245043	9.46537	2.92537e-21	7.6998e-20
Atu2555	259.35	1.81198	0.174954	10.3569	3.89378e-25	1.40176e-23
Atu2561	3154.66	-1.04474	0.231492	-4.51308	6.38915e-06	2.42362e-05
Atu2568	85.5297	1.25729	0.240883	5.2195	1.7941e-07	8.88293e-07
Atu2571	187.472	-2.11343	0.25871	-8.16911	3.10661e-16	4.89687e-15
Atu2572	804.652	-1.47123	0.151731	-9.69632	3.12556e-22	9.13121e-21
Atu2573	290.691	-1.37088	0.221068	-6.20115	5.60515e-10	4.14811e-09
Atu2585	309.504	-1.35774	0.195478	-6.94578	3.76383e-12	3.67171e-11
Atu2586	1284.87	-1.06421	0.259985	-4.09335	4.25178e-05	0.000139641
Atu2587	870.402	-1.15748	0.289383	-3.99981	6.33925e-05	0.000199735
Atu2588	411.251	-1.09112	0.27049	-4.03386	5.48691e-05	0.000175758
Atu2597	138.628	1.35811	0.294533	4.61108	4.00589e-06	1.58194e-05
Atu2598	281.347	1.12536	0.198222	5.6773	1.3684e-08	7.99548e-08
Atu2600	664.896	2.92177	0.300886	9.71055	2.71871e-22	7.98443e-21
Atu2601	2439.99	1.95188	0.28177	6.9272	4.29254e-12	4.1584e-11
Atu2602	445.437	2.70998	0.240196	11.2824	1.60318e-29	8.13252e-28
Atu2603	388.93	2.25423	0.264682	8.51674	1.64108e-17	2.95394e-16
Atu2604	1020.24	2.53787	0.302731	8.38325	5.14842e-17	8.81233e-16
Atu2605	90.6408	2.1701	0.364363	5.95586	2.5871e-09	1.72886e-08
Atu2606	501.839	1.92487	0.251617	7.65001	2.00962e-14	2.5256e-13
Atu2607	581.162	1.53453	0.205043	7.48393	7.2132e-14	8.52747e-13
Atu2608	587.144	2.17107	0.198805	10.9206	9.18444e-28	4.20075e-26
Atu2609	482.85	1.77444	0.190197	9.32951	1.06363e-20	2.67346e-19
Atu2611	627.198	-1.45986	0.236995	-6.15988	7.27989e-10	5.26072e-09
Atu2613	4176.65	-1.2147	0.178495	-6.80527	1.00857e-11	9.42687e-11
Atu2614	2853.6	-1.39526	0.205315	-6.79569	1.07792e-11	1.00246e-10
Atu2625	2221.11	1.25402	0.169038	7.41857	1.18394e-13	1.37634e-12
Atu2630	241.011	-1.59809	0.243708	-6.55739	5.47594e-11	4.67213e-10
Atu2631	530.6	-3.18139	0.240214	-13.244	4.88887e-40	4.13332e-38
Atu2655	4673.83	-1.89358	0.142525	-13.2859	2.79374e-40	2.43579e-38
Atu2656	3063.12	-1.79598	0.157752	-11.3848	4.97595e-30	2.57091e-28
Atu2657	568.459	-1.68353	0.174858	-9.62795	6.09331e-22	1.7172e-20
Atu2658	924.668	-1.21192	0.169327	-7.15726	8.23028e-13	8.76431e-12
Atu2659	369.515	1.32021	0.160933	8.20349	2.33505e-16	3.76577e-15
Atu2663	2856.39	2.07445	0.149116	13.9116	5.38247e-44	5.7758e-42
Atu2664	6017.08	-2.34728	0.199474	-11.7673	5.75099e-32	3.34276e-30
Atu2668	1086.36	-1.99438	0.139257	-14.3216	1.60491e-46	2.03532e-44
Atu2670	1127.89	1.19309	0.136144	8.76348	1.89308e-18	3.70645e-17
Atu2671	1034.74	1.53552	0.202997	7.56423	3.90163e-14	4.76392e-13
Atu2673	677.241	2.50863	0.158441	15.8333	1.83431e-56	3.9367e-54
Atu2676	281.68	-1.57131	0.223721	-7.02351	2.16358e-12	2.16746e-11
Atu2677	353.507	-1.04067	0.242243	-4.29597	1.73933e-05	6.06593e-05
Atu2678	1627.98	-1.61415	0.16789	-9.61435	6.95466e-22	1.94035e-20
Atu2679	1050.06	-1.31593	0.217059	-6.06257	1.33965e-09	9.35574e-09
Atu2680	765.442	-1.27776	0.206069	-6.20063	5.62369e-10	4.15631e-09
Atu2681	1492.57	-1.06307	0.276184	-3.84914	0.000118533	0.000351816
Atu2682	6603.11	-1.23979	0.229586	-5.4001	6.66042e-08	3.5161e-07
Atu2683	373.408	-1.09067	0.176912	-6.16505	7.04602e-10	5.11272e-09
Atu2694	786.812	1.11452	0.200458	5.55987	2.69974e-08	1.51708e-07
Atu2696	2552.64	-1.28903	0.181548	-7.1002	1.24576e-12	1.28253e-11
Atu2702	181.992	1.47371	0.214298	6.87693	6.11582e-12	5.85356e-11
Atu2703	3813.64	1.44631	0.192855	7.49946	6.40807e-14	7.60788e-13
Atu2704	15.8887	2.55115	0.540919	4.71633	2.40135e-06	9.83092e-06
Atu2711	50.5676	1.48299	0.419666	3.53374	0.000409729	0.00108767
Atu2715	823.314	-1.10923	0.214718	-5.16601	2.39149e-07	1.15838e-06
Atu2719	880.291	-1.33298	0.295571	-4.50984	6.48773e-06	2.45434e-05
Atu2721	385.731	1.60478	0.151835	10.5692	4.13868e-26	1.60374e-24
Atu2726	6051.17	-1.59007	0.155273	-10.2405	1.30599e-24	4.55466e-23
Atu2727	251.095	1.22871	0.210737	5.83053	5.52512e-09	3.50343e-08
Atu2735	480.033	-1.02826	0.166316	-6.18259	6.30581e-10	4.64201e-09
Atu2751	103.544	1.0471	0.393279	2.66248	0.00775676	0.0151557
Atu2763	2585.77	-1.91124	0.216987	-8.8081	1.2729e-18	2.54579e-17
Atu2766	12000.8	-1.73214	0.144621	-11.9771	4.68342e-33	3.00385e-31
Atu2769	2478.78	-1.4327	0.291368	-4.91716	8.78109e-07	3.88261e-06
Atu2771	3626.92	-1.36848	0.223061	-6.135	8.51596e-10	6.09219e-09
Atu2772	701.163	1.20325	0.177257	6.78816	1.13575e-11	1.04908e-10
Atu2777	8868.08	-1.57373	0.154606	-10.179	2.46084e-24	8.52889e-23
Atu2783	608.36	1.19033	0.351571	3.38574	0.000709861	0.00177784
Atu2788	421.967	1.07608	0.204533	5.26113	1.43172e-07	7.1522e-07
Atu2789	3245.88	-1.13044	0.147165	-7.68146	1.57285e-14	1.99013e-13
Atu2805	1670.86	-1.38146	0.239811	-5.76063	8.3802e-09	5.10497e-08
Atu2814	159.705	-1.20086	0.237021	-5.0665	4.05207e-07	1.88264e-06
Atu2816	310.325	-1.05509	0.351264	-3.00371	0.00266713	0.00589876
Atu2817	418.818	-1.06932	0.36107	-2.96154	0.00306107	0.00667479
Atu2822	938.528	-1.11253	0.367577	-3.02667	0.00247267	0.00551272
Atu2824	888.119	1.11612	0.249376	4.47567	7.61719e-06	2.83738e-05
Atu2826	2938.09	-1.67081	0.197489	-8.46029	2.66703e-17	4.63615e-16
Atu2831	861.404	1.53597	0.180475	8.5107	1.72893e-17	3.10207e-16
Atu3002	25.8598	1.28384	0.393438	3.26313	0.00110189	0.00265138
Atu3005	16.9743	1.26645	0.483051	2.62178	0.00874725	0.0168716
Atu3007	36.4896	2.14626	0.421088	5.09693	3.45206e-07	1.63103e-06
Atu3008	59.0817	1.43247	0.41429	3.45764	0.000544921	0.00139929
Atu3009	104.927	1.1497	0.362588	3.17082	0.00152012	0.00356248
Atu3019	363.834	-1.36416	0.227261	-6.00259	1.94198e-09	1.32311e-08
Atu3021	173.506	1.20006	0.348396	3.44453	0.000572057	0.00146091
Atu3024	246.835	1.15392	0.327889	3.51924	0.000432792	0.00113968
Atu3032	615.665	-1.25349	0.191337	-6.55123	5.70645e-11	4.85397e-10
Atu3034	49.5315	1.42798	0.297174	4.8052	1.54596e-06	6.60021e-06
Atu3036	433.742	-1.22535	0.256682	-4.77379	1.80788e-06	7.59995e-06
Atu3037	248.137	-1.84139	0.271059	-6.7933	1.09594e-11	1.01753e-10
Atu3038	440.609	-1.70743	0.22958	-7.43721	1.02831e-13	1.20293e-12
Atu3039	711.006	-1.75478	0.144113	-12.1764	4.1504e-34	2.79027e-32
Atu3040	647.247	-1.6066	0.204907	-7.84062	4.48328e-15	6.13154e-14
Atu3041	967.998	-1.17454	0.2327	-5.04746	4.47726e-07	2.06302e-06
Atu3046	119.961	1.35099	0.234034	5.77263	7.80446e-09	4.80142e-08
Atu3047	39.9597	1.17341	0.30564	3.83918	0.000123448	0.000365433
Atu3048	55.0655	1.50017	0.314878	4.76431	1.89504e-06	7.92085e-06
Atu3053	285.802	1.42048	0.238364	5.95929	2.5334e-09	1.69501e-08
Atu3056	47.8768	1.15067	0.286469	4.01673	5.90104e-05	0.00018773
Atu3059	373.686	-1.47129	0.152996	-9.61652	6.80968e-22	1.90945e-20
Atu3069	113.395	-1.04989	0.249896	-4.20129	2.65393e-05	8.95881e-05
Atu3071	290.919	-1.13634	0.187714	-6.05354	1.41693e-09	9.83394e-09
Atu3073	502.17	-1.43989	0.214026	-6.72763	1.72444e-11	1.56461e-10
Atu3074	379.516	-1.78361	0.266108	-6.70257	2.04779e-11	1.84282e-10
Atu3076	944.108	2.07805	0.195276	10.6416	1.90739e-26	7.82592e-25
Atu3077	2681.04	-1.51276	0.190737	-7.93114	2.17146e-15	3.09101e-14
Atu3084	51.7888	1.19511	0.294293	4.06095	4.88742e-05	0.000158097
Atu3086	12.2482	1.4601	0.529583	2.75708	0.00583202	0.0117144
Atu3087	24.7107	1.2905	0.397436	3.24707	0.00116598	0.00279115
Atu3088	44.6685	1.10182	0.291494	3.77989	0.000156899	0.000452687
Atu3089	35.3536	1.69485	0.356472	4.75451	1.98925e-06	8.2774e-06
Atu3096	36.7182	1.10784	0.320505	3.45654	0.000547149	0.00140372
Atu3122	334.005	1.51591	0.228702	6.62835	3.39462e-11	2.96036e-10
Atu3124	34.2877	1.49174	0.379278	3.93311	8.38544e-05	0.000256247
Atu3128	97.3862	1.06194	0.24701	4.29918	1.71428e-05	6.00105e-05
Atu3130	59.0731	1.68986	0.270442	6.24852	4.14372e-10	3.12037e-09
Atu3131	44.0479	1.28426	0.34396	3.73375	0.000188647	0.000537616
Atu3133	60.2091	1.1303	0.277765	4.06926	4.71625e-05	0.000153004
Atu3134	215.565	-1.78066	0.25524	-6.97641	3.02818e-12	2.97486e-11
Atu3143	75.6089	1.24126	0.283011	4.38592	1.15497e-05	4.18219e-05
Atu3149	11.3593	2.10443	0.603539	3.48682	0.000488799	0.00126449
Atu3150	32.5655	1.5857	0.332298	4.77193	1.82467e-06	7.65539e-06
Atu3151	105.197	1.87413	0.242025	7.74354	9.66853e-15	1.24597e-13
Atu3152	384.707	-1.99143	0.173465	-11.4802	1.65801e-30	8.89586e-29
Atu3154	569.75	1.74981	0.180646	9.6864	3.4447e-22	1.00111e-20
Atu3159	38.7291	1.69299	0.342048	4.94956	7.43825e-07	3.32842e-06
Atu3164	274.615	1.21722	0.300025	4.05707	4.96919e-05	0.000160371
Atu3174	563.818	-1.43942	0.16329	-8.81514	1.19535e-18	2.3993e-17
Atu3175	317.81	-1.63722	0.162282	-10.0887	6.19704e-24	2.0831e-22
Atu3190	285.077	2.67403	0.250755	10.6639	1.50117e-26	6.25116e-25
Atu3194	70.5373	1.06903	0.242072	4.41616	1.00471e-05	3.68836e-05
Atu3197	241.892	-1.16804	0.308075	-3.79141	0.000149794	0.000434433
Atu3198	387.234	2.47207	0.350249	7.05803	1.68882e-12	1.71028e-11
Atu3199	141.471	1.723	0.312135	5.52004	3.38917e-08	1.87615e-07
Atu3200	331.298	1.62591	0.204697	7.94305	1.97267e-15	2.82969e-14
Atu3206	749.567	-1.42838	0.350997	-4.06948	4.71172e-05	0.000152946
Atu3208	883.533	-1.03594	0.155589	-6.65823	2.77151e-11	2.46258e-10
Atu3212	1882.21	-2.95229	0.311517	-9.47713	2.61383e-21	6.91241e-20
Atu3213	288.169	-2.5232	0.324521	-7.77516	7.53506e-15	9.91643e-14
Atu3214	259.64	-2.08009	0.344268	-6.04206	1.5216e-09	1.05211e-08
Atu3215	201.834	-2.76096	0.360433	-7.66012	1.85765e-14	2.33988e-13
Atu3216	131.659	-2.56364	0.385767	-6.64556	3.02065e-11	2.67543e-10
Atu3217	737.146	-3.17644	0.194271	-16.3505	4.31162e-60	1.20294e-57
Atu3234	1290.34	-1.70761	0.149783	-11.4005	4.15523e-30	2.16693e-28
Atu3235	973.006	-1.23769	0.159812	-7.74464	9.5854e-15	1.24099e-13
Atu3236	120.087	1.05506	0.338661	3.11539	0.00183703	0.00423581
Atu3237	47.7033	1.68271	0.402373	4.18196	2.89002e-05	9.70295e-05
Atu3239	328.655	1.60047	0.284855	5.61853	1.92591e-08	1.09659e-07
Atu3247	105.063	-1.90518	0.312809	-6.09056	1.12519e-09	7.95759e-09
Atu3248	3048.99	-1.46773	0.164562	-8.919	4.70496e-19	9.94458e-18
Atu3252	107.806	1.51102	0.251325	6.01222	1.83002e-09	1.24988e-08
Atu3253	227.546	1.02561	0.356772	2.87469	0.00404421	0.00853829
Atu3254	42.9147	1.33591	0.435341	3.06865	0.0021503	0.00488347
Atu3256	55.928	1.15971	0.401986	2.88495	0.00391475	0.00829635
Atu3261	197.281	1.21215	0.217922	5.56231	2.66232e-08	1.49906e-07
Atu3271	219.619	2.32271	0.319392	7.2723	3.53416e-13	3.93625e-12
Atu3272	42.202	1.90885	0.333814	5.71832	1.07585e-08	6.41375e-08
Atu3295	401.54	1.00629	0.348758	2.88536	0.0039097	0.00829196
Atu3296	656.796	-1.00908	0.239039	-4.22139	2.42798e-05	8.25099e-05
Atu3298	1633.97	2.59656	0.363998	7.13344	9.78945e-13	1.02872e-11
Atu3300	2455.48	-2.89084	0.192697	-15.002	7.12371e-51	1.13572e-48
Atu3301	826.566	-1.95602	0.195876	-9.98601	1.75496e-23	5.62799e-22
Atu3311	574.681	-1.23126	0.325657	-3.78085	0.000156297	0.000451182
Atu3317	350.92	-1.32201	0.204835	-6.45403	1.08913e-10	8.84624e-10
Atu3319	23.2054	2.58695	0.552913	4.67876	2.88614e-06	1.16785e-05
Atu3321	74.8163	1.44177	0.247798	5.81832	5.94421e-09	3.73699e-08
Atu3329	1001.66	-2.09635	0.225036	-9.3156	1.21261e-20	3.02069e-19
Atu3336	864.909	-1.76991	0.170698	-10.3687	3.44275e-25	1.24744e-23
Atu3342	4004.96	-2.11183	0.522531	-4.04154	5.31019e-05	0.000170685
Atu3343	4308.09	-1.6767	0.440414	-3.8071	0.000140605	0.000412066
Atu3344	158.354	1.80794	0.451549	4.00386	6.23161e-05	0.000197234
Atu3345	30.8022	3.75651	0.534795	7.02421	2.15283e-12	2.16057e-11
Atu3346	141.594	2.8862	0.260179	11.0931	1.35514e-28	6.69178e-27
Atu3347	1500.85	-1.14823	0.320119	-3.58687	0.000334668	0.000906969
Atu3356	2401.9	-1.2626	0.317077	-3.98198	6.8343e-05	0.000213285
Atu3357	6991.93	-1.0639	0.325796	-3.26554	0.00109257	0.00263008
Atu3361	712.536	-1.08739	0.205292	-5.29679	1.17854e-07	5.97841e-07
Atu3362	2298.82	-2.21196	0.200632	-11.0249	2.89706e-28	1.36997e-26
Atu3363	525.617	-1.09908	0.152245	-7.21916	5.23092e-13	5.71205e-12
Atu3366	108.789	1.76858	0.31384	5.6353	1.74754e-08	1.00322e-07
Atu3367	325.393	1.62918	0.26019	6.26151	3.8126e-10	2.88661e-09
Atu3369	626.205	-1.23987	0.150078	-8.26151	1.43836e-16	2.3606e-15
Atu3374	58.7439	1.53052	0.322029	4.75273	2.00686e-06	8.33827e-06
Atu3385	162.145	1.92138	0.203749	9.43014	4.09529e-21	1.05795e-19
Atu3387	145.003	1.73096	0.308899	5.60363	2.09914e-08	1.18915e-07
Atu3388	232.146	1.74138	0.262016	6.64608	3.00994e-11	2.67018e-10
Atu3389	205.807	1.66691	0.374677	4.44893	8.63004e-06	3.19334e-05
Atu3390	342.84	1.59839	0.341684	4.67796	2.89736e-06	1.17069e-05
Atu3391	978.671	1.22147	0.366498	3.33282	0.000859696	0.00212167
Atu3399	46.8977	1.29044	0.290032	4.44929	8.61542e-06	3.19005e-05
Atu3400	108.158	-1.19004	0.219575	-5.41975	5.96815e-08	3.18073e-07
Atu3405	185.865	-1.16245	0.197721	-5.87926	4.12106e-09	2.6739e-08
Atu3413	416.041	-1.92696	0.199428	-9.66242	4.35433e-22	1.25243e-20
Atu3415	90.9969	-1.25361	0.312757	-4.00827	6.11645e-05	0.000194029
Atu3416	94.4363	-2.35087	0.294062	-7.99448	1.30126e-15	1.89583e-14
Atu3417	76.2506	-1.10299	0.325705	-3.38647	0.000707989	0.00177395
Atu3418	30.6625	-1.40453	0.344319	-4.07915	4.52e-05	0.00014744
Atu3419	45.6275	-1.62811	0.346108	-4.70407	2.5503e-06	1.03647e-05
Atu3420	155.374	-1.58	0.355488	-4.4446	8.80571e-06	3.25403e-05
Atu3424	819.789	-2.86006	0.396819	-7.20747	5.69994e-13	6.19993e-12
Atu3425	853.025	-2.80647	0.389046	-7.21372	5.44419e-13	5.93331e-12
Atu3426	1815.49	-2.90489	0.445515	-6.52029	7.01716e-11	5.85288e-10
Atu3427	136.895	-1.65282	0.497996	-3.31894	0.000903584	0.00221724
Atu3428	478.779	-2.36624	0.540583	-4.37719	1.20218e-05	4.34468e-05
Atu3430	201.579	-1.58426	0.39938	-3.96679	7.28472e-05	0.000225826
Atu3438	109.707	-1.93502	0.215571	-8.97627	2.80111e-19	6.05822e-18
Atu3444	157.36	-1.07086	0.268211	-3.99261	6.5349e-05	0.00020532
Atu3445	57.9444	-1.85192	0.305917	-6.05365	1.41596e-09	9.83394e-09
Atu3446	81.1935	-1.69268	0.419418	-4.03578	5.44205e-05	0.000174621
Atu3447	52.1193	-1.78678	0.60132	-2.97143	0.00296416	0.00648882
Atu3451	226.738	-2.1977	0.317953	-6.91203	4.77755e-12	4.60427e-11
Atu3453	72.8878	1.51545	0.318018	4.76529	1.88582e-06	7.8882e-06
Atu3455	179.869	1.18584	0.256817	4.61746	3.88471e-06	1.53517e-05
Atu3459	171.711	1.02104	0.258174	3.95487	7.65762e-05	0.000236467
Atu3464	70.3129	-1.64303	0.407624	-4.03075	5.55991e-05	0.000177892
Atu3470	143.23	1.75242	0.335834	5.21812	1.80751e-07	8.9414e-07
Atu3472	554.382	1.0013	0.218221	4.58845	4.4654e-06	1.74856e-05
Atu3473	696.206	1.05659	0.250702	4.21453	2.50298e-05	8.48518e-05
Atu3474	813.098	1.08247	0.176113	6.14647	7.92285e-10	5.68977e-09
Atu3475	1786.45	1.12081	0.164574	6.81036	9.73549e-12	9.13009e-11
Atu3485	150.333	-1.87619	0.610834	-3.07152	0.00212973	0.00484267
Atu3488	128.929	1.09341	0.330668	3.30667	0.000944125	0.00230355
Atu3493	506.245	-1.63711	0.244381	-6.699	2.09844e-11	1.88253e-10
Atu3504	7929.95	-1.6156	0.275574	-5.86268	4.55468e-09	2.94156e-08
Atu3505	435.451	-1.55061	0.18851	-8.22558	1.94245e-16	3.16002e-15
Atu3506	839.918	-2.51108	0.177827	-14.1209	2.82321e-45	3.28198e-43
Atu3508	496.708	-1.13176	0.182367	-6.20594	5.43713e-10	4.03446e-09
Atu3513	272.985	1.01765	0.289497	3.51525	0.000439339	0.00115474
Atu3521	181.729	1.60001	0.191169	8.36963	5.7797e-17	9.77294e-16
Atu3526	31.2978	1.18245	0.387777	3.0493	0.00229378	0.00516726
Atu3527	413.038	2.44045	0.230116	10.6053	2.81474e-26	1.11392e-24
Atu3533	114.112	1.08401	0.347825	3.11654	0.00182985	0.00422273
Atu3535	35.2322	1.11955	0.36506	3.06676	0.00216396	0.00490849
Atu3539	1838.44	-1.21692	0.326042	-3.7324	0.000189663	0.000540234
Atu3540	174.554	1.20826	0.237758	5.0819	3.73679e-07	1.75074e-06
Atu3541	577.434	-1.1199	0.181923	-6.1559	7.46531e-10	5.37503e-09
Atu3544	603.734	1.5264	0.197597	7.72479	1.12035e-14	1.42729e-13
Atu3546	2230.21	1.3545	0.181613	7.45816	8.77365e-14	1.03067e-12
Atu3550	102.734	1.15769	0.258598	4.47678	7.57764e-06	2.82642e-05
Atu3551	188.219	1.25593	0.218314	5.75284	8.77565e-09	5.32262e-08
Atu3555	451.986	1.5384	0.320153	4.8052	1.54596e-06	6.60021e-06
Atu3556	96.6952	1.52016	0.259739	5.85267	4.83757e-09	3.10629e-08
Atu3558	41.854	1.21416	0.337973	3.59247	0.000327561	0.000889237
Atu3559	65.8489	1.37151	0.31579	4.34312	1.40472e-05	5.00853e-05
Atu3560	146.902	1.28827	0.306399	4.20453	2.61626e-05	8.84236e-05
Atu3563	282.422	-1.49138	0.184266	-8.0936	5.79254e-16	8.87977e-15
Atu3564	1022.95	-1.60673	0.180663	-8.89354	5.91899e-19	1.237e-17
Atu3566	30.4804	1.31511	0.339846	3.86974	0.000108951	0.000325454
Atu3569	899.86	-1.09402	0.186632	-5.86193	4.57517e-09	2.95138e-08
Atu3572	1520.71	-1.19597	0.182927	-6.53798	6.23533e-11	5.26372e-10
Atu3574	179.835	3.05281	0.466699	6.54129	6.0989e-11	5.15634e-10
Atu3575	267.362	3.2305	0.465186	6.94454	3.79698e-12	3.69759e-11
Atu3576	745.562	3.89356	0.49987	7.78914	6.74676e-15	8.94227e-14
Atu3577	94.0518	1.45311	0.224886	6.46154	1.03644e-10	8.46756e-10
Atu3578	433.438	-1.64456	0.606817	-2.71015	0.00672533	0.0133076
Atu3585	2194.82	-1.55513	0.249879	-6.22355	4.86018e-10	3.6208e-09
Atu3586	963.295	-1.07489	0.162744	-6.60477	3.98126e-11	3.4496e-10
Atu3593	197.113	-1.12283	0.246323	-4.55837	5.15522e-06	1.99073e-05
Atu3595	5493.89	-1.19017	0.215104	-5.53301	3.1478e-08	1.75297e-07
Atu3596	4364.93	-1.12056	0.268147	-4.17891	2.92908e-05	9.82228e-05
Atu3598	1197.61	-1.05407	0.178357	-5.90986	3.42402e-09	2.23462e-08
Atu3608	565.749	1.14749	0.207905	5.5193	3.40352e-08	1.88223e-07
Atu3614	1409.7	-1.84573	0.193523	-9.53753	1.46274e-21	3.92409e-20
Atu3617	2165.99	1.36948	0.167512	8.17541	2.94873e-16	4.67441e-15
Atu3618	253.738	2.82271	0.262072	10.7707	4.73187e-27	2.04681e-25
Atu3619	118.395	-1.06942	0.209888	-5.09518	3.48405e-07	1.64197e-06
Atu3624	215.981	-1.64792	0.27463	-6.0005	1.96712e-09	1.33697e-08
Atu3626	111.587	1.21462	0.264623	4.59	4.43238e-06	1.73929e-05
Atu3635	2141.96	-1.7842	0.160919	-11.0875	1.4422e-28	7.0592e-27
Atu3637	592.234	-1.03563	0.270957	-3.8221	0.000132318	0.00039024
Atu3639	916.248	-1.57341	0.217628	-7.22979	4.83729e-13	5.3134e-12
Atu3651	118.81	-1.46765	0.285627	-5.13833	2.77195e-07	1.33226e-06
Atu3654	757.001	-1.30811	0.179332	-7.29439	3.00016e-13	3.36839e-12
Atu3657	159.208	-1.70915	0.203277	-8.40799	4.17104e-17	7.18347e-16
Atu3662	1050.85	-1.3295	0.344852	-3.85529	0.000115594	0.000343642
Atu3689	201.023	1.25161	0.347236	3.6045	0.000312754	0.000852965
Atu3690	153.029	1.13199	0.208328	5.43369	5.51994e-08	2.96166e-07
Atu3695	4354.73	-1.28906	0.22152	-5.81914	5.91514e-09	3.72534e-08
Atu3697	1229.62	-1.03025	0.167339	-6.15665	7.43017e-10	5.35663e-09
Atu3698	3733.46	-1.25388	0.194003	-6.4632	1.02512e-10	8.38732e-10
Atu3699	584.237	-1.06603	0.201435	-5.29218	1.20868e-07	6.11462e-07
Atu3700	93.6199	3.09129	0.337874	9.14922	5.73439e-20	1.33324e-18
Atu3701	247.224	-1.93101	0.230503	-8.37734	5.41361e-17	9.20974e-16
Atu3702	30.3668	2.70989	0.453872	5.97061	2.36371e-09	1.59486e-08
Atu3703	1314.88	1.15364	0.17562	6.56898	5.06625e-11	4.3292e-10
Atu3704	799.957	1.24014	0.234727	5.28334	1.26853e-07	6.38269e-07
Atu3706	1353.66	1.0875	0.310751	3.49959	0.000465971	0.00121444
Atu3715	1176.35	1.18663	0.151654	7.82459	5.09302e-15	6.8645e-14
Atu3716	420.392	1.30984	0.212339	6.16862	6.88875e-10	5.02473e-09
Atu3728	68.9113	-2.1528	0.377025	-5.70997	1.12998e-08	6.70778e-08
Atu3729	150.036	-2.29924	0.284579	-8.07945	6.50601e-16	9.89198e-15
Atu3730	1073.17	1.04192	0.233121	4.46945	7.84211e-06	2.91727e-05
Atu3731	711.817	1.34615	0.214647	6.27143	3.57743e-10	2.71592e-09
Atu3733	54.305	2.11992	0.413804	5.12299	3.0073e-07	1.43425e-06
Atu3738	638.858	1.17163	0.201975	5.80086	6.59751e-09	4.10872e-08
Atu3739	3205.94	-1.07714	0.178747	-6.02608	1.67988e-09	1.15583e-08
Atu3743	998.666	1.41731	0.18315	7.73856	1.00551e-14	1.28687e-13
Atu3748	1029.37	2.15702	0.13607	15.8522	1.3567e-56	3.02815e-54
Atu3752	912.084	-2.01543	0.222535	-9.05668	1.34482e-19	2.98968e-18
Atu3764	2169.72	-1.47466	0.189792	-7.76986	7.85704e-15	1.02916e-13
Atu3765	4126.75	-2.01935	0.200782	-10.0574	8.52038e-24	2.81324e-22
Atu3766	488.731	-1.04447	0.155467	-6.71826	1.83904e-11	1.66318e-10
Atu3768	2243.66	-1.26063	0.158365	-7.9603	1.71625e-15	2.46822e-14
Atu3769	1562.83	-1.41175	0.205561	-6.86777	6.52136e-12	6.22038e-11
Atu3770	3420.18	-2.34037	0.141034	-16.5944	7.65378e-62	2.24779e-59
Atu3781	18.7489	1.84808	0.461091	4.00806	6.12204e-05	0.000194097
Atu3801	361.121	1.1254	0.213357	5.27472	1.32956e-07	6.65974e-07
Atu3805	450.803	1.40269	0.157429	8.91001	5.10288e-19	1.07045e-17
Atu3806	3264.07	-1.86375	0.232169	-8.02758	9.9417e-16	1.46758e-14
Atu3809	250.872	-2.14184	0.174577	-12.2687	1.33326e-34	9.07267e-33
Atu3810	256.09	-1.76566	0.213928	-8.25352	1.53802e-16	2.51675e-15
Atu3828	56.9337	1.05188	0.288286	3.64875	0.000263524	0.000729398
Atu3836	72.4895	1.18974	0.268508	4.43093	9.38254e-06	3.45347e-05
Atu3838	11.9464	1.62042	0.60031	2.69931	0.00694835	0.0137197
Atu3840	93.7778	1.91403	0.27227	7.02989	2.06693e-12	2.07811e-11
Atu3845	84.0156	1.83056	0.266063	6.88018	5.97766e-12	5.74103e-11
Atu3847	26.2117	2.06475	0.39115	5.27867	1.30127e-07	6.52976e-07
Atu3848	60.9455	-1.82733	0.311444	-5.86729	4.42968e-09	2.86415e-08
Atu3849	181.919	-1.28153	0.232718	-5.5068	3.65412e-08	2.01682e-07
Atu3854	220.399	-1.16242	0.171847	-6.76428	1.3397e-11	1.22751e-10
Atu3857	135.004	-1.02327	0.228172	-4.48466	7.30317e-06	2.74053e-05
Atu3859	39.6837	1.48776	0.328477	4.52926	5.91912e-06	2.26379e-05
Atu3861	288.185	-2.41512	0.299559	-8.06224	7.49094e-16	1.12667e-14
Atu3865	2781.14	-1.25021	0.256869	-4.86711	1.13242e-06	4.9328e-06
Atu3876	30.3625	1.84328	0.360794	5.10896	3.23939e-07	1.53706e-06
Atu3882	26.0067	1.17433	0.404438	2.90361	0.00368884	0.00787442
Atu3883	2470.85	-1.11658	0.169636	-6.58217	4.63641e-11	3.97407e-10
Atu3884	631.651	-1.2951	0.214038	-6.0508	1.4413e-09	9.97825e-09
Atu3887	5029.8	-1.51095	0.296573	-5.09471	3.49276e-07	1.64469e-06
Atu3890	1120.69	1.62815	0.466757	3.48822	0.000486254	0.00125849
Atu3892	348.603	1.32193	0.304866	4.33608	1.45046e-05	5.14203e-05
Atu3898	336.253	-1.44015	0.268973	-5.35425	8.59099e-08	4.44279e-07
Atu3902	98.1037	1.35293	0.240706	5.6207	1.90188e-08	1.08512e-07
Atu3903	21.7763	1.14085	0.390571	2.92099	0.00348922	0.00750283
Atu3906	381.936	-1.36888	0.287852	-4.75552	1.9794e-06	8.24444e-06
Atu3909	6531.14	-1.48081	0.151069	-9.80222	1.10138e-22	3.37677e-21
Atu3910	4070.52	-1.42851	0.162617	-8.78452	1.57035e-18	3.11835e-17
Atu3911	1840.78	-1.76521	0.190673	-9.2578	2.08684e-20	5.04095e-19
Atu3912	6217.88	-1.31181	0.236128	-5.55551	2.76798e-08	1.55281e-07
Atu3913	6742.61	-1.36983	0.26847	-5.10235	3.35458e-07	1.58766e-06
Atu3916	102.641	1.39623	0.215568	6.47697	9.35846e-11	7.69075e-10
Atu3917	387.244	1.20986	0.207227	5.83832	5.27284e-09	3.35107e-08
Atu3927	255.152	1.03944	0.17565	5.91769	3.2649e-09	2.14583e-08
Atu3930	741.769	1.84452	0.314711	5.86101	4.60051e-09	2.9643e-08
Atu3937	1498.21	-1.20553	0.449223	-2.68358	0.00728376	0.0143161
Atu3939	1246.59	2.19398	0.152851	14.3537	1.00988e-46	1.31049e-44
Atu3942	747.223	1.7487	0.240802	7.26201	3.8139e-13	4.22253e-12
Atu3944	82.8835	3.1649	0.316381	10.0035	1.47174e-23	4.77461e-22
Atu3946	50.7549	1.84404	0.330499	5.57958	2.41103e-08	1.36032e-07
Atu3953	35.3306	1.15941	0.365405	3.17295	0.00150897	0.00354082
Atu3955	57.2331	1.28673	0.294923	4.36292	1.28335e-05	4.6171e-05
Atu3960	75.467	-1.37515	0.310735	-4.42549	9.62241e-06	3.53709e-05
Atu3961	99.9286	-1.47911	0.318648	-4.64183	3.45329e-06	1.3754e-05
Atu3963	318.334	-1.09036	0.226849	-4.80653	1.53569e-06	6.56641e-06
Atu3965	616.656	-1.19593	0.450826	-2.65276	0.00798377	0.0155333
Atu3973	589.108	-1.18793	0.193385	-6.14282	8.10667e-10	5.81429e-09
Atu3978	281.847	1.23627	0.166833	7.41024	1.26071e-13	1.46253e-12
Atu3985	672.455	-1.66229	0.173591	-9.57592	1.00959e-21	2.7513e-20
Atu3988	71.1327	1.17919	0.250415	4.70894	2.49005e-06	1.01568e-05
Atu3990	66.3618	-1.41612	0.330179	-4.28896	1.79508e-05	6.23696e-05
Atu3994	44.9122	1.06541	0.278812	3.82124	0.000132784	0.000391408
Atu3997	206.412	-1.50717	0.425926	-3.53858	0.000402284	0.00107046
Atu3998	78.0271	-1.68803	0.419833	-4.0207	5.80246e-05	0.000184804
Atu4000	75.7731	-1.12289	0.428513	-2.62043	0.00878181	0.0169207
Atu4002	96.6806	1.12966	0.222041	5.0876	3.6263e-07	1.70326e-06
Atu4007	2176.35	-1.53127	0.348349	-4.39579	1.10372e-05	4.01633e-05
Atu4008	756.658	-1.81347	0.404445	-4.48385	7.33099e-06	2.74727e-05
Atu4014	1894.58	-1.41988	0.223626	-6.34936	2.16206e-10	1.68496e-09
Atu4017	786.962	1.11414	0.27594	4.03762	5.39963e-05	0.00017346
Atu4021	87.681	1.38411	0.245912	5.62848	1.81801e-08	1.04153e-07
Atu4023	287.9	1.10883	0.194671	5.69592	1.22711e-08	7.22284e-08
Atu4024	380.106	1.40874	0.193644	7.27491	3.46663e-13	3.86876e-12
Atu4028	603.754	1.2318	0.199546	6.17299	6.70118e-10	4.90688e-09
Atu4029	1616.2	1.20365	0.362548	3.31998	0.000900225	0.00220997
Atu4030	738.039	1.83171	0.511976	3.57773	0.000346588	0.000935185
Atu4031	1007.21	2.00303	0.493782	4.05651	4.98109e-05	0.000160662
Atu4032	3046.35	2.51688	0.462777	5.43865	5.36865e-08	2.88882e-07
Atu4033	6473.15	1.1043	0.31059	3.55548	0.000377291	0.00100924
Atu4037	2686.29	-2.1824	0.430225	-5.0727	3.92219e-07	1.82839e-06
Atu4039	8.98945	2.28001	0.739965	3.08124	0.00206139	0.00470646
Atu4044	1029	-1.38191	0.305897	-4.51757	6.25542e-06	2.38099e-05
Atu4045	974.035	-1.7831	0.364434	-4.89279	9.94179e-07	4.36469e-06
Atu4046	5371.54	-2.21896	0.229927	-9.65075	4.87994e-22	1.38929e-20
Atu4047	1114.9	1.09299	0.169895	6.4333	1.24864e-10	1.0054e-09
Atu4048	298.537	-1.30345	0.165817	-7.86078	3.81756e-15	5.27277e-14
Atu4050	1728.46	-2.02288	0.226353	-8.93684	4.00471e-19	8.49669e-18
Atu4059	1213.49	-1.3122	0.15154	-8.65911	4.75449e-18	8.93267e-17
Atu4066	2812.43	-1.62239	0.208324	-7.78778	6.81961e-15	9.0174e-14
Atu4067	244.775	-1.28331	0.227122	-5.65028	1.60184e-08	9.26248e-08
Atu4068	405.077	-2.04804	0.2846	-7.19621	6.19092e-13	6.70784e-12
Atu4069	5300.45	-1.65826	0.301277	-5.5041	3.71066e-08	2.046e-07
Atu4070	693.785	-1.25343	0.329464	-3.80447	0.00014211	0.000415388
Atu4072	331.114	-1.36117	0.246542	-5.52105	3.36975e-08	1.86725e-07
Atu4073	1377.76	-2.18078	0.304134	-7.17047	7.4741e-13	8.02029e-12
Atu4074	6315.3	-2.23637	0.241996	-9.24135	2.43404e-20	5.82916e-19
Atu4075	2698.78	-2.0112	0.24871	-8.08655	6.13778e-16	9.35761e-15
Atu4076	2962.74	-2.74023	0.189544	-14.457	2.26595e-47	3.01047e-45
Atu4077	3914.5	-2.61026	0.191901	-13.6021	3.88989e-42	3.876e-40
Atu4078	8067.22	-3.11488	0.14134	-22.0382	1.23846e-107	3.45531e-104
Atu4081	1168.65	-1.78374	0.459918	-3.87838	0.000105153	0.00031495
Atu4093	30.3092	-1.41914	0.451938	-3.14011	0.00168886	0.00392987
Atu4094	438.18	-1.36196	0.37876	-3.59583	0.000323353	0.000879722
Atu4095	271.263	-1.71649	0.399171	-4.30014	1.70689e-05	5.97892e-05
Atu4096	105.263	1.2128	0.240069	5.05186	4.37534e-07	2.01954e-06
Atu4097	227.112	1.29235	0.268725	4.8092	1.51538e-06	6.49947e-06
Atu4101	87.1806	1.16627	0.248656	4.6903	2.72802e-06	1.10627e-05
Atu4102	27.0452	1.64669	0.458168	3.59408	0.000325544	0.000884819
Atu4103	860.593	1.84507	0.189201	9.75189	1.81071e-22	5.4031e-21
Atu4104	18414.5	1.27547	0.150578	8.47049	2.44367e-17	4.30148e-16
Atu4105	98.6494	1.66453	0.25838	6.44219	1.17765e-10	9.49608e-10
Atu4109	545.216	-1.22105	0.188683	-6.47142	9.70843e-11	7.96662e-10
Atu4110	941.852	-1.70545	0.219923	-7.75473	8.85291e-15	1.14882e-13
Atu4111	37.5286	-1.77751	0.333331	-5.33256	9.68382e-08	4.98025e-07
Atu4121	514.038	-1.47125	0.271434	-5.42028	5.95051e-08	3.1774e-07
Atu4122	206.558	-1.48751	0.209427	-7.10276	1.22288e-12	1.2633e-11
Atu4126	39.231	1.26884	0.331521	3.82734	0.000129536	0.000382237
Atu4128	189.149	1.68951	0.203086	8.3192	8.85625e-17	1.47958e-15
Atu4134	92.6318	-1.62111	0.406929	-3.98375	6.78349e-05	0.000211818
Atu4135	1863.41	-1.45436	0.291924	-4.98197	6.29398e-07	2.84376e-06
Atu4136	246.743	-1.1367	0.32218	-3.52815	0.000418479	0.00110669
Atu4138	132.97	-1.48436	0.297007	-4.99774	5.80065e-07	2.6401e-06
Atu4139	25.7087	-1.67205	0.385024	-4.34272	1.40727e-05	5.01439e-05
Atu4142	256.893	-1.01426	0.324748	-3.12323	0.00178879	0.00413787
Atu4143	29.4291	-1.1529	0.340225	-3.38865	0.000702379	0.00176147
Atu4149	1091.78	-1.3336	0.152107	-8.76751	1.82661e-18	3.5889e-17
Atu4153	5962.68	-1.94366	0.556875	-3.4903	0.00048248	0.00125046
Atu4154	2194.05	-1.9757	0.413481	-4.77821	1.76858e-06	7.45934e-06
Atu4155	692.348	-1.85952	0.346518	-5.36632	8.03605e-08	4.17904e-07
Atu4156	1588.43	-2.58069	0.404253	-6.38384	1.72704e-10	1.36694e-09
Atu4157	1156.34	-1.10326	0.204523	-5.39429	6.87935e-08	3.62139e-07
Atu4162	3345.45	-1.62332	0.338917	-4.78972	1.67016e-06	7.06024e-06
Atu4165	928.889	-2.25992	0.269661	-8.38061	5.26537e-17	8.98494e-16
Atu4167	335.445	-1.36173	0.253839	-5.36454	8.11568e-08	4.21653e-07
Atu4168	1028.4	-1.62175	0.269133	-6.02583	1.68239e-09	1.15613e-08
Atu4171	982.378	3.70618	0.222647	16.646	3.23563e-62	1.00305e-59
Atu4175	578.508	1.72391	0.194006	8.88584	6.34403e-19	1.3111e-17
Atu4176	3009.03	1.68032	0.278345	6.03683	1.57173e-09	1.08409e-08
Atu4178	1825.79	1.094	0.187121	5.84652	5.0196e-09	3.20841e-08
Atu4181	1630.73	1.16991	0.20746	5.63921	1.70835e-08	9.83755e-08
Atu4182	181.035	2.25717	0.275877	8.18177	2.79696e-16	4.45915e-15
Atu4185	417.778	2.04884	0.233411	8.77782	1.66675e-18	3.28639e-17
Atu4187	78.4755	3.14369	0.318749	9.86258	6.04778e-23	1.88528e-21
Atu4190	75.0758	1.04486	0.264397	3.95187	7.75428e-05	0.000239187
Atu4191	88.4401	1.21546	0.29705	4.09178	4.28083e-05	0.000140512
Atu4192	185.496	1.97064	0.221674	8.88978	6.12299e-19	1.27486e-17
Atu4194	41.6874	1.53529	0.304703	5.03863	4.68886e-07	2.1534e-06
Atu4195	101.214	1.12591	0.214627	5.2459	1.55522e-07	7.74834e-07
Atu4196	49.1019	1.61384	0.322724	5.00068	5.71272e-07	2.6022e-06
Atu4198	45.1977	1.02935	0.381165	2.70053	0.00692295	0.0136792
Atu4203	32.1603	1.33183	0.337979	3.94057	8.1287e-05	0.000248811
Atu4204	40.7194	1.10039	0.350685	3.13782	0.00170207	0.00395567
Atu4209	36.8562	1.64558	0.425704	3.86554	0.000110844	0.00033029
Atu4210	35.8354	1.2494	0.34188	3.65449	0.000257695	0.000715036
Atu4211	55.7258	1.23324	0.301123	4.09547	4.21316e-05	0.000138454
Atu4212	83.9859	1.63105	0.299642	5.44335	5.22888e-08	2.82451e-07
Atu4214	4686.06	-1.2087	0.260461	-4.64062	3.4736e-06	1.3825e-05
Atu4217	185.48	-1.0652	0.265687	-4.00924	6.09136e-05	0.000193453
Atu4221	31.8751	-1.27664	0.357922	-3.5668	0.000361363	0.000969893
Atu4222	154.692	-1.27059	0.237387	-5.35238	8.68039e-08	4.48487e-07
Atu4223	7.02924	-2.84097	0.84655	-3.35593	0.000790982	0.00196425
Atu4224	71.1402	-1.27098	0.372003	-3.41658	0.000634133	0.00160111
Atu4227	276.324	-1.66845	0.30058	-5.55077	2.84409e-08	1.59178e-07
Atu4228	135.437	-1.51059	0.25327	-5.96433	2.45639e-09	1.64744e-08
Atu4229	328.668	-1.04067	0.217018	-4.7953	1.62434e-06	6.88739e-06
Atu4237	35.9981	-1.65852	0.35639	-4.65366	3.26093e-06	1.30157e-05
Atu4239	41.6218	-1.02645	0.386704	-2.65435	0.00794617	0.0154763
Atu4248	17.4607	1.70304	0.458966	3.71061	0.00020676	0.000585644
Atu4256	690.505	-1.19544	0.359553	-3.3248	0.000884832	0.00217601
Atu4258	295.016	-1.07036	0.328564	-3.25769	0.00112321	0.00269455
Atu4259	1496.69	-1.82017	0.286634	-6.35015	2.15099e-10	1.67867e-09
Atu4263	84.7562	1.30969	0.268684	4.87444	1.09119e-06	4.76435e-06
Atu4267	47.5816	1.25755	0.29651	4.24118	2.22351e-05	7.61785e-05
Atu4268	52.832	1.81932	0.283615	6.41476	1.41048e-10	1.12919e-09
Atu4276	28.9901	1.30109	0.367807	3.53744	0.000404032	0.00107408
Atu4287	57.2318	-1.11269	0.289593	-3.84224	0.000121918	0.000361094
Atu4290	93.6688	-1.46926	0.286717	-5.12442	2.98457e-07	1.42463e-06
Atu4292	60.6047	1.49954	0.328673	4.56241	5.05709e-06	1.95691e-05
Atu4293	20.0858	1.72813	0.440745	3.92092	8.82101e-05	0.00026809
Atu4294	43.1532	1.09069	0.375985	2.90089	0.00372102	0.00792493
Atu4299	637.321	-1.24027	0.375444	-3.30348	0.000954927	0.00232787
Atu4300	302.81	-1.27004	0.311738	-4.07406	4.6201e-05	0.000150409
Atu4304	52.3512	1.24518	0.266242	4.67689	2.91255e-06	1.17598e-05
Atu4306	22.1814	1.31492	0.40352	3.25862	0.00111955	0.00268808
Atu4317	271.539	-1.17679	0.186716	-6.30258	2.9274e-10	2.24689e-09
Atu4319	943.249	1.16911	0.337515	3.46387	0.000532473	0.00136859
Atu4320	2630.78	1.17702	0.301933	3.89828	9.68775e-05	0.000291416
Atu4321	984.348	1.591	0.314679	5.05596	4.28239e-07	1.97976e-06
Atu4322	621.2	1.13336	0.278596	4.06813	4.73925e-05	0.000153661
Atu4331	665.775	-1.28251	0.222595	-5.76163	8.33035e-09	5.08571e-08
Atu4332	3040.5	-1.54994	0.18883	-8.20815	2.24632e-16	3.63317e-15
Atu4333	1096.59	-1.53511	0.259901	-5.90652	3.49409e-09	2.27769e-08
Atu4334	1016.89	-1.65767	0.210301	-7.88234	3.21299e-15	4.48213e-14
Atu4335	950.826	-1.1454	0.190448	-6.01425	1.80719e-09	1.2358e-08
Atu4336	845.315	-1.08091	0.236653	-4.56751	4.93557e-06	1.91386e-05
Atu4338	323.493	-1.27726	0.283757	-4.50124	6.75579e-06	2.55229e-05
Atu4339	919.771	-1.52586	0.296358	-5.1487	2.623e-07	1.26612e-06
Atu4340	1983.41	-1.01896	0.255106	-3.99424	6.49019e-05	0.000204145
Atu4341	9937.74	-1.78223	0.288949	-6.16799	6.91642e-10	5.03833e-09
Atu4342	3989.98	-1.99903	0.269783	-7.40976	1.26529e-13	1.4648e-12
Atu4343	2144.51	-1.01268	0.151691	-6.67592	2.4568e-11	2.19694e-10
Atu4345	6396.77	-1.55394	0.265221	-5.85904	4.65561e-09	2.99289e-08
Atu4346	1304.31	-1.11558	0.310116	-3.59729	0.000321554	0.000875681
Atu4347	1418.06	-1.27535	0.332903	-3.83098	0.000127631	0.000377215
Atu4349	1215.05	-1.08807	0.276818	-3.93062	8.47271e-05	0.000258673
Atu4350	369.963	-1.34824	0.313902	-4.29509	1.74622e-05	6.08614e-05
Atu4351	1860.92	-1.71805	0.316216	-5.43313	5.53735e-08	2.96814e-07
Atu4355	1203.89	1.36646	0.336659	4.05888	4.93092e-05	0.000159412
Atu4356	350.808	1.50935	0.260888	5.78543	7.23255e-09	4.47921e-08
Atu4366	109.548	-1.04208	0.273494	-3.81026	0.000138819	0.000407689
Atu4368	453.591	-1.86646	0.175411	-10.6405	1.92989e-26	7.86044e-25
Atu4370	1940.32	4.95801	1.52093	3.25984	0.00111474	0.00267882
Atu4371	539.184	4.11665	1.25769	3.27318	0.00106346	0.00256778
Atu4381	54.1954	2.33885	0.544412	4.29609	1.73836e-05	6.06593e-05
Atu4391	70.0274	1.29911	0.338512	3.83771	0.000124185	0.000367418
Atu4392	29.6257	1.49174	0.359554	4.14886	3.34135e-05	0.000111179
Atu4394	21.8732	1.02656	0.385511	2.66286	0.00774802	0.0151485
Atu4396	12.7682	1.50387	0.541907	2.77515	0.00551757	0.0111591
Atu4397	16.3185	1.21445	0.460177	2.6391	0.00831272	0.0160724
Atu4400	72.389	1.30275	0.288499	4.51561	6.31354e-06	2.39983e-05
Atu4408	4669.25	-1.46141	0.116703	-12.5225	5.62309e-36	3.97175e-34
Atu4409	481.281	-1.4534	0.156724	-9.27363	1.79912e-20	4.38388e-19
Atu4410	820.042	-1.42117	0.145233	-9.78549	1.29965e-22	3.96286e-21
Atu4413	28.2161	1.11406	0.367305	3.03307	0.00242076	0.00541613
Atu4415	129.686	1.14117	0.231539	4.92861	8.28174e-07	3.68517e-06
Atu4418	1375.8	-1.52589	0.549663	-2.77604	0.00550256	0.0111328
Atu4438	2295.73	-1.26189	0.223202	-5.65358	1.57139e-08	9.09583e-08
Atu4443	1145.75	1.77106	0.344733	5.13749	2.78435e-07	1.33707e-06
Atu4447	723.332	-1.16571	0.397624	-2.93169	0.00337118	0.00727706
Atu4451	218.637	-1.19843	0.399587	-2.99918	0.00270704	0.00597047
Atu4454	120.184	1.19926	0.339829	3.52901	0.000417123	0.00110363
Atu4458	196.261	-1.0853	0.278078	-3.90286	9.5063e-05	0.000286576
Atu4459	279.85	-1.28512	0.17619	-7.29391	3.01086e-13	3.37361e-12
Atu4460	261.603	-1.28836	0.273276	-4.71452	2.42286e-06	9.90444e-06
Atu4464	14710.7	-1.28568	0.124426	-10.3329	5.00117e-25	1.78888e-23
Atu4466	241.364	-1.16524	0.388307	-3.00083	0.00269244	0.00594298
Atu4467	30.3157	-1.13776	0.411734	-2.76334	0.00572132	0.0115045
Atu4468	3079.06	-2.61305	0.19942	-13.1032	3.1548e-39	2.58879e-37
Atu4469	2479.41	-3.11131	0.234114	-13.2897	2.65576e-40	2.35225e-38
Atu4470	3962.9	-3.51069	0.195392	-17.9674	3.50901e-72	1.95803e-69
Atu4471	9505.91	-3.89622	0.277022	-14.0647	6.2605e-45	7.1293e-43
Atu4476	618.576	-1.11048	0.294965	-3.76479	0.000166687	0.000478209
Atu4489	8385.39	-1.62377	0.206636	-7.85812	3.89933e-15	5.37242e-14
Atu4491	1266.42	1.85241	0.163185	11.3516	7.28483e-30	3.7293e-28
Atu4492	539.779	-1.75575	0.245572	-7.14964	8.70085e-13	9.21267e-12
Atu4493	417.611	-1.69024	0.277796	-6.08447	1.16878e-09	8.25546e-09
Atu4495	3834.57	-1.14724	0.34978	-3.27988	0.00103851	0.0025097
Atu4500	228.891	1.74021	0.231099	7.53016	5.06768e-14	6.04223e-13
Atu4504	380.771	-1.70391	0.201335	-8.46307	2.60432e-17	4.54128e-16
Atu4507	911.522	-1.96391	0.243227	-8.07442	6.78002e-16	1.02527e-14
Atu4509	629.578	-1.47052	0.473224	-3.10745	0.0018871	0.00433335
Atu4510	868.804	-1.43092	0.482971	-2.96275	0.00304904	0.00665116
Atu4514	292.86	-1.81002	0.4348	-4.16287	3.14278e-05	0.000104947
Atu4527	23.722	1.0946	0.364657	3.00171	0.00268467	0.00592815
Atu4538	290.751	-1.32286	0.197587	-6.69508	2.15555e-11	1.93065e-10
Atu4539	153.271	-1.87559	0.24907	-7.53036	5.05995e-14	6.04223e-13
Atu4540	174.105	-2.14006	0.295046	-7.25331	4.06715e-13	4.494e-12
Atu4541	38.2378	-2.21089	0.509791	-4.33687	1.44529e-05	5.12696e-05
Atu4542	41.6893	-1.35774	0.436291	-3.112	0.00185827	0.00427947
Atu4550	167.665	-1.44473	0.20489	-7.05127	1.77287e-12	1.79214e-11
Atu4569	20.199	1.24443	0.397141	3.13347	0.00172753	0.00400482
Atu4580	111.995	1.25164	0.240074	5.21355	1.85256e-07	9.14803e-07
Atu4581	30.5233	2.15401	0.430545	5.00299	5.6449e-07	2.57551e-06
Atu4583	321.801	-1.3479	0.233984	-5.76065	8.37896e-09	5.10497e-08
Atu4586	536.938	-2.08777	0.178948	-11.6669	1.88173e-31	1.07144e-29
Atu4587	346.646	-1.16427	0.200688	-5.80138	6.5773e-09	4.10071e-08
Atu4590	78.0577	1.06082	0.233417	4.54476	5.49975e-06	2.11792e-05
Atu4592	675.377	-1.78341	0.201351	-8.85722	8.20348e-19	1.67064e-17
Atu4599	195.598	2.08704	0.236649	8.81911	1.15371e-18	2.32409e-17
Atu4600	3751.85	1.49369	0.197071	7.57942	3.471e-14	4.24741e-13
Atu4603	30.104	1.03504	0.384255	2.69363	0.00706793	0.013907
Atu4605	69.2828	1.39025	0.327522	4.24474	2.18845e-05	7.5148e-05
Atu4611	203.573	1.16536	0.22769	5.11821	3.08452e-07	1.46732e-06
Atu4627	1553.41	1.28541	0.164161	7.83021	4.87059e-15	6.59658e-14
Atu4635	171.626	-1.06591	0.24552	-4.34142	1.41563e-05	5.03457e-05
Atu4637	36.1932	1.07156	0.349288	3.06784	0.0021561	0.00489265
Atu4642	26986.5	-1.69519	0.37832	-4.48084	7.43513e-06	2.7807e-05
Atu4643	85.4462	-1.29288	0.235164	-5.49777	3.84615e-08	2.11652e-07
Atu4647	167.623	1.26228	0.278984	4.52456	6.05203e-06	2.31145e-05
Atu4648	185.164	1.21201	0.209037	5.79806	6.70849e-09	4.17318e-08
Atu4657	73.7394	1.17665	0.269421	4.36732	1.25782e-05	4.534e-05
Atu4661	1597.75	2.3034	0.486876	4.73098	2.23436e-06	9.20806e-06
Atu4662	279.528	2.68728	0.510037	5.26878	1.37334e-07	6.86668e-07
Atu4663	270.958	2.30565	0.545444	4.22711	2.36709e-05	8.06865e-05
Atu4664	418.191	2.08882	0.457804	4.5627	5.05e-06	1.95552e-05
Atu4670	37.2915	-2.6618	0.525868	-5.06172	4.15494e-07	1.92243e-06
Atu4671	37.9581	-1.12983	0.320842	-3.52146	0.000429184	0.00113178
Atu4676	893.88	-1.54153	0.241577	-6.3811	1.75819e-10	1.38961e-09
Atu4687	372.524	1.14301	0.348349	3.28122	0.00103361	0.00249893
Atu4688	54.0429	1.5793	0.429289	3.67887	0.000234269	0.000656894
Atu4689	126.148	1.23838	0.415721	2.97887	0.0028931	0.00634072
Atu4696	72.3579	1.4281	0.265504	5.37883	7.49696e-08	3.91695e-07
Atu4702	389.691	-1.01146	0.15833	-6.38827	1.67775e-10	1.3298e-09
Atu4706	365.302	1.64263	0.216022	7.604	2.87123e-14	3.57622e-13
Atu4707	1108.38	1.01812	0.257777	3.94962	7.82751e-05	0.000240647
Atu4711	173.081	1.29414	0.249382	5.18939	2.1099e-07	1.03183e-06
Atu4712	68.9762	1.44238	0.305029	4.72866	2.26006e-06	9.28653e-06
Atu4714	105.907	-1.30916	0.314823	-4.15841	3.20467e-05	0.000106886
Atu4719	131.9	1.50846	0.254784	5.92054	3.2089e-09	2.11401e-08
Atu4720	27.4724	1.66338	0.376921	4.41307	1.01914e-05	3.7315e-05
Atu4721	40.6952	1.69736	0.42183	4.02379	5.7268e-05	0.000182603
Atu4722	278.007	1.18759	0.273767	4.33795	1.43818e-05	5.10499e-05
Atu4723	530.398	1.55064	0.321623	4.82128	1.42641e-06	6.13673e-06
Atu4724	31.4738	-2.09193	0.354217	-5.90579	3.50971e-09	2.2852e-08
Atu4729	267.224	1.07155	0.225582	4.75017	2.03243e-06	8.43087e-06
Atu4739	230.95	1.62129	0.610593	2.65527	0.00792458	0.0154504
Atu4744	2659.82	4.28597	0.435671	9.83764	7.75103e-23	2.38954e-21
Atu4745	1852.6	5.76161	0.468498	12.298	9.28024e-35	6.39306e-33
Atu4746	640.573	4.89939	0.423401	11.5715	5.74527e-31	3.20586e-29
Atu4747	524.514	5.2052	0.43661	11.9219	9.10554e-33	5.77374e-31
Atu4748	655.881	4.88905	0.474548	10.3025	6.86347e-25	2.43937e-23
Atu4749	411.701	4.42027	0.334502	13.2145	7.23792e-40	6.028e-38
Atu4750	888.714	3.74891	0.219295	17.0953	1.60875e-65	6.90525e-63
Atu4751	262.022	3.18293	0.204062	15.5979	7.52274e-55	1.44748e-52
Atu4756	61.5322	-1.19354	0.300659	-3.96974	7.19514e-05	0.000223422
Atu4757	122.871	-1.66182	0.237896	-6.98548	2.83886e-12	2.80369e-11
Atu4758	23.1784	-1.98772	0.425991	-4.6661	3.0697e-06	1.23407e-05
Atu4759	46.4164	-1.53976	0.289122	-5.32563	1.00606e-07	5.15975e-07
Atu4760	198.366	-1.582	0.205744	-7.68918	1.48084e-14	1.87798e-13
Atu4764	386.015	-1.10895	0.247664	-4.47763	7.54775e-06	2.81715e-05
Atu4766	56.4398	1.22934	0.324366	3.78999	0.000150655	0.000436249
Atu4769	606.683	-2.76889	0.199276	-13.8947	6.81686e-44	7.17699e-42
Atu4774	127.167	-1.13243	0.250772	-4.51578	6.30833e-06	2.39949e-05
Atu4780	579.54	-1.57561	0.377794	-4.17056	3.03852e-05	0.000101709
Atu4781	137.528	1.2139	0.202706	5.98849	2.11799e-09	1.43776e-08
Atu4784	40.8747	1.57187	0.302255	5.20049	1.9876e-07	9.77679e-07
Atu4788	52.5722	1.20738	0.286431	4.21526	2.49486e-05	8.46281e-05
Atu4790	41.8045	1.46405	0.392332	3.73166	0.00019022	0.000541269
Atu4791	42.7162	1.48808	0.303381	4.905	9.34264e-07	4.11784e-06
Atu4799	38.4793	1.18242	0.3432	3.44527	0.000570486	0.00145756
Atu4800	26.9732	1.51225	0.387003	3.90758	9.32235e-05	0.000281639
Atu4801	21.9461	1.16719	0.398255	2.93076	0.00338134	0.00729334
Atu4803	77.018	1.51646	0.23796	6.37275	1.8567e-10	1.46127e-09
Atu4808	27.7373	1.31598	0.388136	3.39052	0.000697592	0.00175025
Atu4810	83.3618	1.22833	0.234216	5.24443	1.56765e-07	7.80331e-07
Atu4813	21.856	1.67407	0.420001	3.98587	6.72329e-05	0.000210276
Atu4828	37.5838	2.02542	0.350432	5.7798	7.479e-09	4.61646e-08
Atu4829	25.5635	2.09121	0.396384	5.27572	1.32234e-07	6.62953e-07
Atu4832	57.6806	1.38999	0.27639	5.0291	4.92798e-07	2.2595e-06
Atu4834	1186.83	-1.43962	0.189845	-7.58313	3.37329e-14	4.13691e-13
Atu4837	12.9503	1.46053	0.502379	2.90722	0.00364654	0.00779904
Atu4838	24.4911	-1.3141	0.397947	-3.30219	0.000959344	0.00233558
Atu4863	197.411	-2.36992	0.50831	-4.66235	3.12622e-06	1.25408e-05
Atu4864	147.973	-1.78544	0.511349	-3.49163	0.000480077	0.00124539
Atu4869	25.3827	1.29419	0.364328	3.55227	0.000381929	0.0010197
Atu4873	644.742	-1.2488	0.221532	-5.63711	1.72923e-08	9.93728e-08
Atu4874	475.399	-1.41048	0.283042	-4.9833	6.25088e-07	2.82852e-06
Atu4875	418.291	-1.46174	0.24599	-5.94228	2.81082e-09	1.86941e-08
Atu4876	346.935	-1.14935	0.259672	-4.42617	9.59205e-06	3.52826e-05
Atu4882	56.6802	2.23985	0.365876	6.12188	9.24793e-10	6.5989e-09
Atu4884	40.2165	1.00752	0.305301	3.3001	0.000966519	0.00235099
Atu5003	246.359	2.39395	0.281935	8.49113	2.04636e-17	3.64814e-16
Atu5004	109.746	3.30216	0.362817	9.10145	8.91316e-20	2.02177e-18
Atu5005	191.599	3.85896	0.289384	13.3351	1.44682e-40	1.34555e-38
Atu5006	281.837	4.44855	0.352371	12.6246	1.5447e-36	1.10506e-34
Atu5010	8.35901	1.93946	0.72425	2.67788	0.00740897	0.0145417
Atu5011	9.17854	2.10914	0.710872	2.96697	0.00300747	0.00657332
Atu5013	153.025	-1.93382	0.274391	-7.04767	1.81932e-12	1.83577e-11
Atu5014	41.8526	-1.84943	0.316492	-5.84352	5.11088e-09	3.26301e-08
Atu5023	658.608	-1.57444	0.164348	-9.57994	9.71058e-22	2.68243e-20
Atu5025	16.7582	1.56438	0.455961	3.43096	0.000601458	0.0015276
Atu5027	74.102	-1.5921	0.272681	-5.83869	5.26138e-09	3.35107e-08
Atu5032	378.706	-1.40107	0.180646	-7.75587	8.77421e-15	1.14393e-13
Atu5033	183.564	-1.07334	0.207757	-5.16632	2.38743e-07	1.15742e-06
Atu5036	41.5379	2.08154	0.360748	5.77009	7.92315e-09	4.86907e-08
Atu5038	93.6521	1.18925	0.273076	4.35502	1.33053e-05	4.76224e-05
Atu5042	139.198	1.33851	0.258663	5.17474	2.28228e-07	1.1103e-06
Atu5046	9.40379	-1.51194	0.567399	-2.66469	0.007706	0.0150775
Atu5047	10.4921	-1.38998	0.536542	-2.59064	0.00957987	0.0183193
Atu5052	2247.96	-1.44522	0.389548	-3.71	0.00020726	0.000586765
Atu5053	575.618	-1.09023	0.295996	-3.68325	0.000230281	0.000647559
Atu5059	44.9005	1.5497	0.293565	5.27891	1.29955e-07	6.52697e-07
Atu5060	28.4279	1.68193	0.41539	4.04904	5.14281e-05	0.000165495
Atu5061	61.9202	1.61739	0.395569	4.08878	4.33651e-05	0.000142034
Atu5062	27.466	1.5667	0.395627	3.96004	7.49369e-05	0.000231789
Atu5065	2220.96	-2.24224	0.339451	-6.60548	3.9624e-11	3.4386e-10
Atu5066	3338.8	-2.36569	0.23883	-9.90533	3.94648e-23	1.25121e-21
Atu5079	69.0211	1.04734	0.244096	4.29072	1.78099e-05	6.1957e-05
Atu5083	36.5284	1.17734	0.31959	3.68392	0.000229676	0.00064629
Atu5090	804.511	-1.14958	0.256137	-4.48816	7.18424e-06	2.70135e-05
Atu5091	763.646	-2.04004	0.297495	-6.85737	7.01374e-12	6.64459e-11
Atu5096	84.7466	-1.20306	0.241425	-4.98317	6.25518e-07	2.82852e-06
Atu5097	364.11	-1.47029	0.185906	-7.90881	2.59869e-15	3.67107e-14
Atu5098	489.129	-1.44501	0.244892	-5.90061	3.62168e-09	2.35262e-08
Atu5101	22.3218	1.44791	0.42478	3.40861	0.000652959	0.00164567
Atu5106	167.687	-2.08495	0.307155	-6.78794	1.13745e-11	1.04908e-10
Atu5108	2265.83	-3.91896	0.227903	-17.1957	2.85758e-66	1.32877e-63
Atu5109	257.674	-4.68707	0.347223	-13.4987	1.59076e-41	1.55727e-39
Atu5110	1141.61	-4.38435	0.298908	-14.6679	1.03509e-48	1.56102e-46
Atu5115	49.3102	-1.50295	0.387598	-3.8776	0.000105493	0.000315801
Atu5116	478.807	-3.782	0.271617	-13.924	4.52836e-44	4.95455e-42
Atu5117	3262.72	-4.13214	0.256952	-16.0813	3.44827e-58	8.74606e-56
Atu5118	8443.32	-6.62958	0.371201	-17.8598	2.42554e-71	1.23041e-68
Atu5120	25.994	-2.8319	0.434199	-6.52213	6.93136e-11	5.79865e-10
Atu5121	228.518	-1.99434	0.231066	-8.63105	6.07894e-18	1.13068e-16
Atu5122	701.533	-2.30975	0.173885	-13.2832	2.89736e-40	2.48727e-38
Atu5123	2071.67	-3.56805	0.236809	-15.0672	2.66186e-51	4.50096e-49
Atu5124	1751.26	-3.4692	0.238743	-14.5311	7.69577e-48	1.07356e-45
Atu5126	464.154	-1.38692	0.236683	-5.85982	4.6338e-09	2.98231e-08
Atu5128	216.59	-1.2834	0.226802	-5.65867	1.5255e-08	8.84856e-08
Atu5129	1041.87	-2.2828	0.228468	-9.99175	1.65623e-23	5.34207e-22
Atu5133	357.601	-1.21831	0.19253	-6.3279	2.48521e-10	1.92604e-09
Atu5136	719.752	-1.09484	0.30942	-3.53836	0.000402614	0.00107082
Atu5137	1114.94	-2.29128	0.295464	-7.75486	8.8443e-15	1.14882e-13
Atu5138	1188.38	-2.5797	0.291512	-8.84936	8.80215e-19	1.77957e-17
Atu5139	1081.83	-2.06473	0.319645	-6.45944	1.05094e-10	8.56091e-10
Atu5146	17.8481	2.03331	0.48317	4.20828	2.57325e-05	8.70228e-05
Atu5148	239.057	-1.16991	0.205091	-5.70438	1.16765e-08	6.91666e-08
Atu5150	275.334	-1.31125	0.197824	-6.62835	3.39465e-11	2.96036e-10
Atu5155	151.563	-1.07064	0.306811	-3.48956	0.000483819	0.00125335
Atu5157	624.792	-1.56103	0.186361	-8.37637	5.45872e-17	9.25825e-16
Atu5161	2618.19	-5.10776	0.251643	-20.2976	1.34943e-91	1.50596e-88
Atu5162	2670.09	-5.08534	0.246041	-20.6687	6.63147e-95	9.2509e-92
Atu5163	809.471	-3.88826	0.243784	-15.9496	2.86577e-57	6.66292e-55
Atu5164	1306.6	-4.87273	0.241517	-20.1755	1.60615e-90	1.49372e-87
Atu5165	10893.3	-4.52156	0.233345	-19.3771	1.20335e-83	9.59244e-81
Atu5166	4096.77	-4.46933	0.263549	-16.9583	1.67198e-64	6.66404e-62
Atu5167	2526.52	-3.75795	0.240206	-15.6447	3.61134e-55	7.19689e-53
Atu5168	537.16	-3.91986	0.330319	-11.8669	1.75863e-32	1.07837e-30
Atu5169	1193.53	-3.47679	0.258813	-13.4336	3.84186e-41	3.63349e-39
Atu5170	2041.12	-3.47123	0.266476	-13.0264	8.65938e-39	6.90276e-37
Atu5171	2193.43	-3.42099	0.240774	-14.2083	8.14161e-46	1.00956e-43
Atu5172	546.946	-2.48569	0.260573	-9.53933	1.43752e-21	3.88539e-20
Atu5173	156.232	-1.78522	0.253377	-7.04568	1.84561e-12	1.85894e-11
Atu5192	19.3922	1.75964	0.462457	3.80499	0.000141813	0.000414735
Atu5194	74.2577	1.29402	0.274776	4.70939	2.48465e-06	1.01422e-05
Atu5199	126.001	-1.01965	0.230911	-4.41577	1.00653e-05	3.69259e-05
Atu5204	88.1902	1.03863	0.224323	4.63007	3.65545e-06	1.45177e-05
Atu5206	469.753	-1.23893	0.174143	-7.11445	1.12357e-12	1.16751e-11
Atu5208	1742.25	-1.12859	0.12916	-8.73799	2.37299e-18	4.58176e-17
Atu5212	5572.49	-2.76064	0.164106	-16.8222	1.67746e-63	5.50603e-61
Atu5213	1107.56	-1.75481	0.502511	-3.49208	0.000479266	0.00124444
Atu5214	47.5263	1.0086	0.362828	2.77983	0.00543881	0.0110333
Atu5217	14.9386	1.83349	0.518847	3.53377	0.000409683	0.00108767
Atu5221	34.9652	1.7641	0.351289	5.02179	5.11924e-07	2.34527e-06
Atu5222	41.2907	1.22294	0.342086	3.57495	0.000350297	0.00094428
Atu5229	34.9211	1.15293	0.314393	3.66716	0.000245262	0.000685308
Atu5241	543.922	-1.4837	0.28621	-5.18393	2.17256e-07	1.06062e-06
Atu5243	135.118	-1.12895	0.21306	-5.29874	1.16607e-07	5.92595e-07
Atu5247	78.5544	1.17152	0.246057	4.76119	1.92456e-06	8.03218e-06
Atu5248	41.366	1.04569	0.311275	3.35939	0.000781157	0.00194158
Atu5254	93.3471	1.14209	0.22042	5.18143	2.20191e-07	1.07307e-06
Atu5261	154.138	1.2924	0.200391	6.44939	1.12302e-10	9.08183e-10
Atu5266	431.52	-1.09799	0.225027	-4.87937	1.06424e-06	4.65398e-06
Atu5276	134.339	-1.37645	0.362991	-3.79196	0.000149464	0.000434149
Atu5282	20.1574	1.47251	0.50367	2.92356	0.00346054	0.0074469
Atu5284	112.369	1.23741	0.216177	5.72405	1.04016e-08	6.21423e-08
Atu5286	50.6407	1.2394	0.278364	4.45244	8.49013e-06	3.14575e-05
Atu5294	150.646	1.29105	0.201716	6.40032	1.55055e-10	1.23601e-09
Atu5296	21050.2	-1.46011	0.216499	-6.7442	1.53878e-11	1.403e-10
Atu5297	8189.81	-1.4361	0.207529	-6.92001	4.51621e-12	4.35994e-11
Atu5300	80.5085	1.20126	0.228632	5.25412	1.48736e-07	7.41686e-07
Atu5302	535.106	-1.73662	0.186257	-9.32382	1.12229e-20	2.80825e-19
Atu5304	51.1833	1.21478	0.305897	3.9712	7.15112e-05	0.000222302
Atu5306	1503.01	-2.39525	0.305861	-7.83119	4.83284e-15	6.59346e-14
Atu5309	123.712	1.32094	0.249665	5.29087	1.21733e-07	6.14722e-07
Atu5310	249.58	1.41422	0.186989	7.56314	3.93466e-14	4.79375e-13
Atu5311	494.961	1.07658	0.202255	5.32291	1.02122e-07	5.22789e-07
Atu5312	197.185	1.08047	0.261235	4.13599	3.5343e-05	0.000117009
Atu5314	82.8568	1.26038	0.238261	5.28991	1.22379e-07	6.16869e-07
Atu5321	74.6242	1.01753	0.259638	3.91906	8.88965e-05	0.000269735
Atu5327	425.769	-1.0764	0.269521	-3.99374	6.50396e-05	0.000204463
Atu5334	60.1217	1.02607	0.308409	3.32696	0.000877983	0.00216202
Atu5340	38.1575	1.27125	0.339414	3.74541	0.000180098	0.000514038
Atu5349	67.4264	1.02691	0.293314	3.50106	0.000463416	0.00120835
Atu5350	547.844	-1.09181	0.15628	-6.98626	2.82316e-12	2.79312e-11
Atu5352	78.4092	1.21464	0.278111	4.36747	1.25695e-05	4.53378e-05
Atu5361	177.073	-1.05854	0.196141	-5.39685	6.78212e-08	3.57358e-07
Atu5380	524.03	-1.11046	0.183999	-6.03517	1.588e-09	1.09396e-08
Atu5387	777.718	-1.45298	0.262875	-5.52728	3.25239e-08	1.80761e-07
Atu5389	631.633	-2.55685	0.357432	-7.15337	8.46752e-13	8.99976e-12
Atu5391	313.015	-1.54716	0.186297	-8.30483	9.99657e-17	1.66014e-15
Atu5395	542.562	1.94599	0.275095	7.07388	1.50655e-12	1.53405e-11
Atu5397	62.0862	1.68849	0.267614	6.30941	2.80093e-10	2.16172e-09
Atu5398	358.938	1.344	0.20816	6.45656	1.07108e-10	8.71227e-10
Atu5399	170.669	1.36959	0.313693	4.36601	1.26536e-05	4.55528e-05
Atu5400	194.463	1.27879	0.295987	4.32044	1.55717e-05	5.49243e-05
Atu5401	147.837	1.56011	0.393587	3.96384	7.37549e-05	0.000228386
Atu5402	171.865	1.85114	0.371806	4.97877	6.39884e-07	2.88413e-06
Atu5404	541.677	-2.09599	0.212105	-9.88185	4.99035e-23	1.57323e-21
Atu5405	49.2263	1.09665	0.32615	3.36239	0.000772699	0.00192313
Atu5409	35.7143	1.94159	0.340237	5.70658	1.15266e-08	6.83512e-08
Atu5413	25.2452	1.21274	0.379634	3.1945	0.00140075	0.00331195
Atu5419	709.587	-1.8289	0.585597	-3.12313	0.00178937	0.00413787
Atu5420	11390.9	-3.82979	0.226202	-16.9308	2.66629e-64	9.9186e-62
Atu5421	2476.75	-3.21426	0.36838	-8.72539	2.65265e-18	5.10407e-17
Atu5422	1085.15	-3.01232	0.277913	-10.8391	2.24694e-27	9.95073e-26
Atu5423	2794.45	-3.6418	0.31187	-11.6773	1.66491e-31	9.5775e-30
Atu5424	4630.38	-3.9655	0.389624	-10.1778	2.49232e-24	8.58466e-23
Atu5425	1579.24	-4.21432	0.464932	-9.06439	1.25305e-19	2.80406e-18
Atu5426	1406.84	-4.15825	0.440459	-9.44072	3.70216e-21	9.6533e-20
Atu5427	1195.27	-3.91968	0.466787	-8.39716	4.57424e-17	7.85362e-16
Atu5428	854.758	-2.42223	0.405844	-5.96836	2.39648e-09	1.61307e-08
Atu5431	369.636	-1.25652	0.201512	-6.23545	4.50481e-10	3.36955e-09
Atu5432	103.223	-1.01805	0.252942	-4.02483	5.70174e-05	0.000181908
Atu5434	67.7854	1.00595	0.256846	3.91653	8.98313e-05	0.000272423
Atu5439	164.99	-1.01529	0.22485	-4.51541	6.31949e-06	2.40046e-05
Atu5449	2920.14	-1.0729	0.237161	-4.52392	6.07058e-06	2.31537e-05
Atu5450	1373.95	-1.1891	0.207872	-5.72037	1.06294e-08	6.34351e-08
Atu5468	11.1239	1.64158	0.553672	2.9649	0.00302786	0.00661162
Atu5470	519.4	-1.07223	0.229876	-4.66438	3.09542e-06	1.24352e-05
Atu5475	109.32	-1.25587	0.223541	-5.61806	1.93109e-08	1.09762e-07
Atu5485	8.88199	2.24396	0.650204	3.45117	0.000558167	0.00143001
Atu5489	342.346	-1.76699	0.217963	-8.10685	5.19475e-16	8.00738e-15
Atu5494	502.938	-1.8849	0.353287	-5.33531	9.53805e-08	4.90981e-07
Atu5510	1340.49	-1.17978	0.311137	-3.79183	0.00014954	0.000434149
Atu5512	94.424	1.18107	0.247342	4.77506	1.79654e-06	7.56582e-06
Atu5513	92.1158	1.75337	0.299894	5.84664	5.01598e-09	3.20841e-08
Atu5515	38.989	2.49731	0.435345	5.73641	9.67064e-09	5.81489e-08
Atu5526	345.676	-1.58354	0.214453	-7.38409	1.53505e-13	1.75884e-12
Atu5529	379.08	-1.67615	0.187307	-8.9487	3.5969e-19	7.71951e-18
Atu5530	106.66	-1.30087	0.26621	-4.88661	1.02587e-06	4.49323e-06
Atu5544	327.216	-1.98594	0.3125	-6.35502	2.08401e-10	1.62868e-09
Atu5546	188.458	-1.01003	0.202185	-4.99558	5.86594e-07	2.6633e-06
Atu6010	241.469	1.25353	0.24761	5.0625	4.13789e-07	1.91613e-06
Atu6017	113.428	1.55891	0.230223	6.77131	1.27625e-11	1.17381e-10
Atu6018	74.0194	1.03809	0.235223	4.41321	1.01851e-05	3.7315e-05
Atu6019	81.6484	1.79019	0.290523	6.16197	7.18449e-10	5.19967e-09
Atu6025	69.4024	1.12736	0.319714	3.52616	0.000421627	0.00111343
Atu6026	44.521	1.34172	0.31676	4.23576	2.27776e-05	7.78316e-05
Atu6027	112.73	1.18275	0.25221	4.68956	2.73792e-06	1.10949e-05
Atu6028	42.3356	1.9195	0.333612	5.7537	8.73123e-09	5.30145e-08
Atu6030	48.8408	1.45805	0.304323	4.79112	1.65854e-06	7.01643e-06
Atu6033	23.3704	1.06847	0.364372	2.93235	0.00336406	0.00726449
Atu6042	32.6884	1.07081	0.344267	3.11039	0.00186838	0.00429743
Atu6045	796.83	-1.21764	0.33585	-3.62556	0.000288334	0.000793345
Atu6057	383.796	-1.36182	0.24048	-5.66293	1.48809e-08	8.64052e-08
Atu6063	127.095	1.00586	0.209682	4.79706	1.61008e-06	6.85295e-06
Atu6077	59.9654	1.74606	0.277458	6.29305	3.11278e-10	2.37936e-09
Atu6078	58.2992	1.5084	0.277371	5.43819	5.38238e-08	2.89342e-07
Atu6085	839.203	-3.08253	0.353378	-8.72303	2.70854e-18	5.19369e-17
Atu6086	166.172	-2.30706	0.375898	-6.13748	8.38413e-10	6.00558e-09
Atu6087	212.056	-2.36067	0.410221	-5.75462	8.68364e-09	5.28405e-08
Atu6088	119.794	-2.31336	0.468336	-4.93954	7.83076e-07	3.49565e-06
Atu6089	301.698	-3.08316	0.384381	-8.02111	1.04797e-15	1.54292e-14
Atu6090	233.742	-1.40991	0.17801	-7.92041	2.36727e-15	3.35263e-14
Atu6095	20.9975	1.05732	0.389046	2.71772	0.00657328	0.0130483
Atu6098	124.689	1.08337	0.248486	4.35989	1.30128e-05	4.67556e-05
Atu6101	99.4947	1.19506	0.261994	4.5614	5.08131e-06	1.96381e-05
Atu6103	25.4381	1.41922	0.413048	3.43597	0.000590427	0.00150371
Atu6105	23.7693	1.88562	0.400652	4.70639	2.5214e-06	1.02622e-05
Atu6106	6.4038	2.4752	0.801299	3.08898	0.00200845	0.00459799
Atu6112	196.108	1.27512	0.203108	6.27802	3.42922e-10	2.61051e-09
Atu6114	1144.76	-1.40264	0.160418	-8.74363	2.25731e-18	4.37354e-17
Atu6120	866.509	-1.26354	0.156051	-8.09698	5.63408e-16	8.66065e-15
Atu6126	11.7754	-1.38957	0.482516	-2.87985	0.00397867	0.00842543
Atu6128	23.2941	3.04124	0.517598	5.87567	4.21131e-09	2.72612e-08
Atu6129	65.8506	1.05896	0.267981	3.95164	7.76171e-05	0.000239284
Atu6136	352.839	1.29814	0.238285	5.44786	5.09788e-08	2.76445e-07
Atu6137	9.55139	1.63503	0.630508	2.59319	0.00950914	0.0181972
Atu6148	70.0821	1.62071	0.256049	6.32968	2.45671e-10	1.90925e-09
Atu6149	21.6466	1.88619	0.476749	3.95636	7.60995e-05	0.000235255
Atu6156	98.8646	-1.10767	0.226217	-4.89649	9.75651e-07	4.2964e-06
Atu6158	22.7248	1.61284	0.404552	3.98673	6.69902e-05	0.00020965
Atu6160	21.4098	1.48674	0.417194	3.56368	0.000365697	0.000981053
Atu6163	7.63827	2.22047	0.739626	3.00215	0.00268081	0.00592198
Atu6165	31.8214	1.62113	0.35233	4.60117	4.2012e-06	1.65673e-05
Atu6167	51.7522	1.19677	0.285037	4.19863	2.68533e-05	9.05386e-05
Atu6169	39.5539	1.06528	0.310808	3.42747	0.000609244	0.00154526
Atu6170	334.644	1.07441	0.184256	5.83109	5.5068e-09	3.49578e-08
Atu6174	51.1114	1.82359	0.300516	6.06818	1.29368e-09	9.04604e-09
Atu6181	49.7692	1.3057	0.287802	4.53681	5.71109e-06	2.19325e-05
Atu6192	67.0058	-1.04739	0.259986	-4.02864	5.61012e-05	0.000179293
Atu6193	29.0176	1.04614	0.341675	3.06179	0.00220015	0.00498046
Atu6197	27.9649	1.99972	0.424266	4.71337	2.43648e-06	9.95281e-06
Atu8012	41.1403	-1.90305	0.325954	-5.83842	5.26987e-09	3.35107e-08
Atu8018	91.8185	1.0151	0.301016	3.37226	0.000745551	0.00185971
Atu8019	257.536	-1.26009	0.325623	-3.86978	0.000108935	0.000325454
Atu8020	18.8148	2.57267	0.491372	5.2357	1.6436e-07	8.15951e-07
Atu8024	8.49037	4.39298	1.10761	3.96619	7.30312e-05	0.000226271
Atu8025	17.0729	2.3894	0.511816	4.66848	3.03433e-06	1.22161e-05
Atu8026	46.4757	3.81211	0.463316	8.22788	1.90554e-16	3.10904e-15
Atu8028	58.6865	1.67663	0.276047	6.0737	1.24995e-09	8.77324e-09
Atu8030	14.757	1.51874	0.527655	2.87829	0.00399843	0.00845956
Atu8032	104.462	-1.64661	0.271848	-6.0571	1.38598e-09	9.64309e-09
Atu8033	37.0413	1.36512	0.349318	3.90795	9.30828e-05	0.000281366
Atu8041	12.2126	1.56198	0.51892	3.01007	0.0026119	0.00578348
Atu8044	302.919	-1.09426	0.180062	-6.07715	1.22339e-09	8.61932e-09
Atu8049	11.2315	1.54217	0.549191	2.80807	0.00498391	0.0102469
Atu8052	80.2549	-1.93002	0.247442	-7.79986	6.1976e-15	8.25301e-14
Atu8055	11.4391	1.42332	0.51814	2.74698	0.00601468	0.012038
Atu8056	26.799	1.27329	0.434361	2.93141	0.00337427	0.00728092
Atu8057	53.612	1.18482	0.324361	3.65278	0.000259413	0.000719089
Atu8062	28.1149	1.60969	0.463779	3.47082	0.000518873	0.00133671
Atu8063	71.0236	1.5555	0.257051	6.05134	1.43644e-09	9.95697e-09
Atu8083	25.4029	-1.81176	0.363843	-4.97951	6.37469e-07	2.87789e-06
Atu8096	55.3282	-1.70331	0.270583	-6.29496	3.07473e-10	2.3535e-09
Atu8099	33.2035	-1.77518	0.325367	-5.45595	4.8713e-08	2.65189e-07
Atu8111.1	102.14	1.01799	0.212049	4.80072	1.58099e-06	6.73428e-06
Atu8117	975.33	-1.91176	0.261892	-7.29982	2.88149e-13	3.24168e-12
Atu8119	586.878	-1.64623	0.322518	-5.10431	3.3201e-07	1.57268e-06
Atu8122	85.4258	-1.17728	0.22957	-5.12821	2.92507e-07	1.40102e-06
Atu8124	93.3901	-1.46202	0.237729	-6.14995	7.75065e-10	5.57327e-09
Atu8125	49.0975	-1.25202	0.325128	-3.85085	0.000117709	0.000349555
Atu8126	29.9029	-1.10739	0.364319	-3.03961	0.00236882	0.0053127
Atu8132	126.182	-1.28374	0.340836	-3.76644	0.000165591	0.000475553
Atu8136	270.284	-1.35319	0.209796	-6.45002	1.11839e-10	9.07065e-10
Atu8144	1053.29	-1.60727	0.196573	-8.17647	2.9228e-16	4.64651e-15
Atu8146	781.422	-1.84468	0.28012	-6.58533	4.53865e-11	3.89718e-10
Atu8149	355.561	-1.6276	0.203733	-7.98887	1.36177e-15	1.97368e-14
Atu8151	61.9875	-1.84487	0.362054	-5.09557	3.4769e-07	1.63999e-06
Atu8156	321.238	1.41694	0.222719	6.362	1.99143e-10	1.5607e-09
Atu8157	1517.1	-1.39089	0.273963	-5.07693	3.83584e-07	1.79263e-06
Atu8161	636.712	-3.733	0.285031	-13.0968	3.43418e-39	2.77721e-37
Atu8165	2682.55	-1.64171	0.251449	-6.52898	6.62178e-11	5.56469e-10
Atu8169	144.979	-1.06724	0.20857	-5.11691	3.10584e-07	1.4762e-06
Atu8170	2793.57	-2.52658	0.238359	-10.5999	2.98339e-26	1.16415e-24
Atu8172	741.802	-1.15136	0.152315	-7.55905	4.06021e-14	4.92521e-13
Atu8173	1043.47	-1.66517	0.260966	-6.38079	1.76175e-10	1.39046e-09
Atu8174	55.7275	2.58155	0.339716	7.59914	2.98094e-14	3.70459e-13
Atu8178	104.634	1.06643	0.289723	3.68084	0.000232463	0.000652749
Atu8180	499.381	-1.00081	0.231044	-4.3317	1.47961e-05	5.23874e-05
Atu8181	106.621	3.21862	0.365732	8.80047	1.36247e-18	2.7152e-17
Atu8190	99.5065	-1.40886	0.28486	-4.9458	7.58326e-07	3.39059e-06
Atu8199	27.7532	-1.23049	0.352177	-3.49397	0.000475898	0.00123685
Atu8201	642.792	-1.05345	0.194391	-5.41923	5.98559e-08	3.18645e-07
Atu8202	387.671	-1.22501	0.166387	-7.36237	1.80677e-13	2.06171e-12
Atu8203	42.8313	-1.11596	0.302226	-3.69246	0.000222097	0.000626542
Atu8206	197.731	-1.03746	0.210589	-4.92644	8.37395e-07	3.71731e-06
C1_101545R	397.613	1.91523	0.266341	7.19091	6.43597e-13	6.95982e-12
C1_1021928F	121.245	1.34416	0.306147	4.39057	1.13053e-05	4.10433e-05
C1_1070866F	11.6065	-2.53509	0.671724	-3.77401	0.000160646	0.000461827
C1_1082502R	426.137	1.99644	0.219264	9.10521	8.61026e-20	1.96103e-18
C1_1175776F	122.377	1.09094	0.204975	5.32232	1.02454e-07	5.24006e-07
C1_1255913R	26.1172	1.9301	0.394645	4.89073	1.00461e-06	4.40703e-06
C1_1275443R	21.997	-2.28311	0.529397	-4.31266	1.613e-05	5.67142e-05
C1_1329294R	10.0581	2.07545	0.750591	2.76509	0.00569069	0.0114553
C1_1474436R	53.6211	1.98173	0.289971	6.83424	8.24438e-12	7.77088e-11
C1_1492371R	31.7892	1.55411	0.35916	4.32707	1.51105e-05	5.34325e-05
C1_1518052F	15.5662	-1.98469	0.508019	-3.90673	9.35537e-05	0.000282484
C1_1580837R	24.2252	4.07771	0.614073	6.64044	3.12754e-11	2.75698e-10
C1_1623105R	44.538	1.18144	0.347539	3.39944	0.000675228	0.00169872
C1_1626061F	26.5906	-2.25241	0.517072	-4.35609	1.32405e-05	4.74946e-05
C1_1643533F	33.5436	1.4612	0.349438	4.18156	2.89511e-05	9.71419e-05
C1_1705208F	60.1112	1.81459	0.304055	5.96796	2.40238e-09	1.6151e-08
C1_1711559R	175.074	-2.37611	0.335123	-7.09025	1.33872e-12	1.37317e-11
C1_1755145R	5.66076	-2.20826	0.851006	-2.59488	0.00946249	0.0181259
C1_1795034R	5.27798	2.51812	0.892898	2.82016	0.00479994	0.00992355
C1_1818346R	56.9422	1.37195	0.363268	3.7767	0.000158923	0.00045758
C1_1995897R	19.1418	1.87223	0.475771	3.93515	8.31435e-05	0.000254354
C1_2007231R	47.7206	-3.0718	0.61341	-5.00775	5.50712e-07	2.51649e-06
C1_2009030F	72.0325	2.19076	0.277441	7.8963	2.87294e-15	4.03803e-14
C1_2073536R	24.8726	-2.71351	0.568381	-4.77411	1.80507e-06	7.59598e-06
C1_2077110R	11.8884	2.35899	0.583103	4.04558	5.21948e-05	0.000167866
C1_2136827R	219.539	1.3817	0.289439	4.7737	1.80873e-06	7.59995e-06
C1_2139884R	250.699	1.31165	0.216011	6.07216	1.26204e-09	8.84695e-09
C1_2194376F	16.3113	-2.51529	0.523811	-4.8019	1.57167e-06	6.69971e-06
C1_2205841R	13.0066	1.65719	0.521893	3.17535	0.00149656	0.00351613
C1_2215814R	186.541	1.25143	0.245892	5.08936	3.59276e-07	1.68893e-06
C1_2310423F	182.682	2.95707	0.294322	10.047	9.46765e-24	3.10762e-22
C1_2393362R	25.8612	-1.11849	0.420101	-2.66243	0.00775794	0.0151557
C1_2404807R	13.1779	-2.40033	0.580279	-4.13652	3.52615e-05	0.00011684
C1_2458707F	55.6454	1.66521	0.292516	5.69272	1.25031e-08	7.34392e-08
C1_2470313R	47.5568	2.5262	0.407491	6.19941	5.66762e-10	4.18325e-09
C1_2541934R	78.9066	1.1026	0.253302	4.35292	1.34336e-05	4.79896e-05
C1_2544091R	26.3529	-1.77702	0.429983	-4.13278	3.58408e-05	0.000118549
C1_2618930F	24.0325	-1.29073	0.488211	-2.64379	0.00819834	0.0158898
C1_2670018F	7.5183	-1.9282	0.663604	-2.90564	0.003665	0.00782951
C1_2670880F	9.21398	-2.31075	0.708428	-3.2618	0.00110709	0.00266273
C1_2670936R	79.3989	-1.15651	0.388218	-2.97902	0.00289175	0.00634025
C1_2681903F	41.7436	1.72319	0.344115	5.00761	5.51102e-07	2.51649e-06
C1_2716245R	85.0163	2.75272	0.35155	7.83024	4.86931e-15	6.59658e-14
C1_2766521R	143.76	1.57663	0.244054	6.46017	1.04582e-10	8.53169e-10
C1_2767591R	8.76383	-2.24448	0.816333	-2.74946	0.00596927	0.01196
C1_287688R	102.347	1.72493	0.291055	5.92646	3.0953e-09	2.044e-08
C1_330914F	170.592	1.20671	0.296308	4.07247	4.65163e-05	0.000151259
C1_423713R	8.83069	-1.97325	0.690793	-2.8565	0.00428347	0.008989
C1_426274F	29.7341	2.4251	0.402553	6.0243	1.69848e-09	1.16575e-08
C1_438132F	535.72	-2.55474	0.290902	-8.78213	1.60412e-18	3.1741e-17
C1_445306F	13.4351	1.39004	0.48491	2.86659	0.00414925	0.00873032
C1_600635F	7.08064	1.8267	0.704981	2.59113	0.00956617	0.0182994
C1_665234R	10.7981	3.71025	0.843939	4.39635	1.10089e-05	4.00976e-05
C1_728732R	15.2215	-1.38428	0.444869	-3.11166	0.0018604	0.00428261
C1_813457R	18.8176	3.29855	0.57443	5.74231	9.33928e-09	5.6217e-08
C1_813546R	11.0535	3.10099	0.724245	4.28168	1.85486e-05	6.42467e-05
C1_852289R	412.744	1.17666	0.176468	6.66782	2.59623e-11	2.31791e-10
C1_942251R	324.57	-2.18717	0.467418	-4.67926	2.87906e-06	1.16583e-05
C1_960996R	15.1747	-1.78761	0.497031	-3.59658	0.000322432	0.000877644
C1_982030R	211.296	-2.47015	0.284859	-8.67148	4.2654e-18	8.12318e-17
C1_998095R	70.5153	3.70425	0.418097	8.85978	8.01752e-19	1.63875e-17
C2_1014267R	19.4623	-2.31117	0.532739	-4.33828	1.43602e-05	5.10058e-05
C2_1041313F	52.7365	1.78105	0.406973	4.37632	1.20701e-05	4.35928e-05
C2_1148987F	15.1561	1.86164	0.505445	3.68316	0.000230359	0.000647559
C2_1179748F	11.9857	-2.13021	0.602648	-3.53475	0.000408161	0.00108454
C2_1230082R	6.89159	-3.94731	1.03976	-3.79637	0.000146832	0.000426954
C2_1297492F	406.645	2.27131	0.330439	6.87362	6.25948e-12	5.9808e-11
C2_1305779F	11.2972	1.63718	0.569959	2.87245	0.00407302	0.0085921
C2_1310192F	207.117	3.2791	0.29638	11.0638	1.8788e-28	9.03768e-27
C2_132827F	96.345	1.47777	0.24858	5.94486	2.76701e-09	1.84468e-08
C2_1492506R	119.784	2.07093	0.251822	8.22377	1.97205e-16	3.19885e-15
C2_1601510R	10.5664	3.02428	0.711779	4.24891	2.14814e-05	7.38093e-05
C2_1633031F	343.1	1.14675	0.281508	4.07361	4.62899e-05	0.000150611
C2_1758425F	78.668	1.26154	0.28035	4.49987	6.79939e-06	2.56702e-05
C2_1831446F	22.6033	-2.64618	0.486358	-5.44081	5.30389e-08	2.85949e-07
C2_1832217F	420.645	1.15795	0.324577	3.56758	0.000360293	0.00096795
C2_1845667F	65.341	1.59888	0.400753	3.98969	6.61605e-05	0.000207519
C2_1891119F	177.326	1.64615	0.225283	7.30705	2.73078e-13	3.07834e-12
C2_1966629F	18.5456	2.02908	0.472197	4.2971	1.73047e-05	6.05118e-05
C2_2035029F	51.9995	1.05735	0.312874	3.37946	0.00072629	0.00181654
C2_204149R	17.131	2.39317	0.533839	4.48295	7.36173e-06	2.75694e-05
C2_205780R	675.849	1.55239	0.245801	6.31563	2.69067e-10	2.07949e-09
C2_312778F	66.8202	1.71282	0.317887	5.38814	7.11913e-08	3.73704e-07
C2_350061F	62.0465	1.42297	0.396669	3.58729	0.00033413	0.00090595
C2_370614R	91.3371	-1.35721	0.238124	-5.69961	1.20079e-08	7.0754e-08
C2_391381R	234.213	1.9858	0.39365	5.04459	4.545e-07	2.09078e-06
C2_408068F	10.0091	1.89325	0.669097	2.82955	0.00466131	0.00968359
C2_474057R	29.4103	-1.52096	0.548739	-2.77173	0.00557587	0.0112566
C2_603468F	18.4457	1.4228	0.54635	2.60418	0.00920941	0.0176775
C2_661206F	200.431	2.09548	0.318206	6.5853	4.53973e-11	3.89718e-10
C2_682912F	482.484	1.0769	0.210138	5.1247	2.98007e-07	1.4237e-06
C2_824767F	15.8954	1.2529	0.446149	2.80825	0.00498109	0.0102449
C2_895305F	85.2724	1.23911	0.354314	3.49722	0.000470142	0.00122388
L4	33.2681	-4.06115	0.636833	-6.3771	1.80474e-10	1.42238e-09
pAt_124147F	5.19961	-5.03733	1.33466	-3.77424	0.000160496	0.000461631
pAt_161710R	15.0075	-5.11806	0.949804	-5.38855	7.10289e-08	3.73203e-07
pAt_162266R	10.6627	-4.12935	0.993533	-4.15622	3.2355e-05	0.000107785
pAt_34379F	16.6116	1.81447	0.490721	3.69756	0.000217681	0.000614708
pAt_43691F	39.6111	1.07522	0.355189	3.02719	0.00246841	0.00550949
pAt_522659F	30.4502	1.54023	0.354697	4.34239	1.40944e-05	5.01893e-05
pAt_91346R	41.1593	1.41586	0.319294	4.43435	9.2352e-06	3.40373e-05
pAt_98054F	92.5868	1.0022	0.224395	4.46625	7.96031e-06	2.95533e-05
pTi_13071F	34.416	1.69407	0.426317	3.97373	7.07556e-05	0.000220076
pTi_167705R	17.271	3.78592	0.698507	5.42002	5.95933e-08	3.17907e-07
pTi_173670F	24.2703	2.22273	0.417767	5.32048	1.03491e-07	5.28828e-07

## Sheet: Tab 6 WT H2O2 vs. oxyR H2O2
Table S4 Tab 5 : WT H2O2 vs. oxyR H2O2 (A. tumefaciens WT H2O2 vs. A. tumefaciens ∆oxyR H2O2)
	baseMean	log2FoldChange	lfcSE	stat	pvalue	padj
Atu0035	8292.13	-2.25825	0.788909	-2.8625	0.00420312	0.0389703
Atu0048	1276.07	1.48003	0.397662	3.72184	0.00019778	0.00521169
Atu0053	1239.4	-1.60179	0.462075	-3.46651	0.000527268	0.00982979
Atu0055	806.194	1.49324	0.420329	3.55256	0.000381501	0.00804233
Atu0057	2952.04	-1.45444	0.438835	-3.31431	0.000918687	0.0140995
Atu0058	543.784	1.33077	0.390346	3.40919	0.000651554	0.0111949
Atu0060	54.2756	2.38156	0.584082	4.07745	4.55328e-05	0.00186243
Atu0070	1752.36	-1.18359	0.396411	-2.98576	0.00282876	0.0305206
Atu0071	959.492	-1.07397	0.360142	-2.98207	0.00286305	0.0306279
Atu0080	169.312	1.09135	0.274709	3.97276	7.10442e-05	0.00261338
Atu0081	328.665	1.27037	0.327599	3.87783	0.000105391	0.00345898
Atu0085	410.566	1.34371	0.405286	3.31547	0.000914896	0.0140995
Atu0086	154.808	1.54532	0.311167	4.96619	6.82817e-07	6.80458e-05
Atu0088	606.853	1.67102	0.275884	6.05697	1.38712e-09	4.00149e-07
Atu0089	3261.23	1.59151	0.249488	6.37909	1.78143e-10	8.21806e-08
Atu0090	1032.94	1.64795	0.28653	5.75141	8.84998e-09	2.08288e-06
Atu0107	74.4567	1.66071	0.490475	3.38592	0.00070941	0.0119166
Atu0112	440.102	1.62514	0.338037	4.80758	1.52765e-06	0.000128816
Atu0114	277.196	-1.11091	0.255941	-4.3405	1.4216e-05	0.000721464
Atu0138	186.495	1.98877	0.370619	5.36606	8.0475e-08	1.19212e-05
Atu0140	1113.96	1.14471	0.442941	2.58434	0.00975655	0.0688232
Atu0143	1074.04	-1.72349	0.51718	-3.33248	0.000860752	0.0136673
Atu0145	205.677	1.44729	0.459119	3.15233	0.00161975	0.0207422
Atu0184	1058.86	1.23216	0.360509	3.41783	0.000631216	0.0110839
Atu0185	341.485	1.32552	0.359025	3.69199	0.00022251	0.0057257
Atu0199	792.876	-1.29504	0.318794	-4.06231	4.85891e-05	0.00197272
Atu0212	719.428	-1.03088	0.323108	-3.19052	0.00142018	0.0189854
Atu0251	6174.91	-1.35234	0.511745	-2.64261	0.00822696	0.0605261
Atu0265	824.019	-1.15808	0.436214	-2.65485	0.00793446	0.059249
Atu0287	150.382	1.36433	0.381896	3.57252	0.000353558	0.00762934
Atu0289	1098.7	1.16022	0.32903	3.52618	0.000421599	0.00855846
Atu0295	74.7319	1.13393	0.376694	3.01022	0.00261062	0.0289067
Atu0315	1445.31	1.1525	0.289384	3.98258	6.81701e-05	0.00256156
Atu0323	1948.97	1.37499	0.355509	3.86766	0.000109883	0.00356372
Atu0348	93.5472	1.12186	0.320358	3.50189	0.00046197	0.00898842
Atu0363	193.762	1.20028	0.3166	3.79114	0.000149959	0.00424997
Atu0368	203.824	1.00462	0.261846	3.83667	0.000124716	0.00388392
Atu0382	197.64	-1.02938	0.348764	-2.9515	0.00316234	0.0325193
Atu0384	2915.15	1.03704	0.273163	3.79641	0.000146809	0.00419095
Atu0385	508.898	1.35313	0.344903	3.92322	8.73745e-05	0.00308967
Atu0389	54.1807	2.5876	0.847486	3.05327	0.00226362	0.0261557
Atu0395	20.5559	1.44604	0.475862	3.03878	0.00237536	0.0271236
Atu0399	515.235	1.73493	0.340469	5.0957	3.47457e-07	3.74802e-05
Atu0400	556.111	1.22118	0.273527	4.46458	8.02248e-06	0.000467779
Atu0401	1232.11	1.06967	0.388971	2.75	0.00595944	0.0488246
Atu0408	263.523	1.42601	0.431416	3.30542	0.000948358	0.014359
Atu0409	436.816	1.58009	0.551028	2.86753	0.0041369	0.0386934
Atu0415	659.762	-1.59133	0.463291	-3.43485	0.000592885	0.010585
Atu0418	1040.8	-1.06488	0.344199	-3.09378	0.00197622	0.0235846
Atu0420	983.247	1.26607	0.30769	4.11477	3.87567e-05	0.00162157
Atu0477	409.295	-1.30022	0.281096	-4.62553	3.73646e-06	0.000262558
Atu0501	2977.12	-2.55763	0.354388	-7.21703	5.31345e-13	7.28076e-10
Atu0502	2038.85	-1.98284	0.228405	-8.68125	3.91438e-18	2.14547e-14
Atu0503	3275.56	-1.4949	0.275754	-5.42112	5.92254e-08	9.54748e-06
Atu0504	147.468	-1.27014	0.303188	-4.18928	2.79835e-05	0.00126758
Atu0505	85.6623	2.1089	0.778339	2.70949	0.00673872	0.0533742
Atu0527	468.88	-1.05901	0.26612	-3.97945	6.90739e-05	0.00257547
Atu0532	120.901	1.72445	0.450764	3.82561	0.000130447	0.00394566
Atu0534	928.637	1.22134	0.411228	2.96998	0.00297823	0.0313314
Atu0616	39.9051	1.54548	0.446169	3.46388	0.000532448	0.00985929
Atu0623	172.79	1.83077	0.421133	4.34726	1.3785e-05	0.000712786
Atu0624	1224.31	1.26961	0.30242	4.19816	2.69089e-05	0.00122907
Atu0626	3182.48	-1.14206	0.413631	-2.76105	0.00576151	0.0474433
Atu0627	1470.26	-1.16671	0.299941	-3.88981	0.000100321	0.00333248
Atu0649	2665.24	-1.13501	0.395182	-2.87212	0.00407724	0.0384685
Atu0661	2086.01	-1.22182	0.226212	-5.4012	6.61966e-08	1.03664e-05
Atu0671	930.61	-1.45542	0.48742	-2.98596	0.00282689	0.0305206
Atu0681	84.605	1.34299	0.426132	3.15157	0.00162393	0.0207422
Atu0686	3243.25	1.01532	0.280113	3.62466	0.000289339	0.00663543
Atu0707	136.201	1.03522	0.29024	3.56677	0.000361404	0.00773771
Atu0726	9708.99	-1.22277	0.453478	-2.69643	0.00700878	0.0548787
Atu0727	4118.23	-1.34367	0.42387	-3.17001	0.00152434	0.0198453
Atu0731	43.0717	1.10902	0.368244	3.01163	0.00259849	0.0288891
Atu0732	341.611	-1.34836	0.44607	-3.02275	0.00250486	0.0281334
Atu0733	188.124	-1.61818	0.35405	-4.57048	4.86611e-06	0.000321339
Atu0735	279.582	1.69894	0.349693	4.85836	1.18359e-06	0.000106349
Atu0736	145.183	1.63035	0.43355	3.76047	0.000169592	0.00464768
Atu0756	357.317	1.06741	0.30571	3.49157	0.000480196	0.00917137
Atu0782	275.583	-1.10532	0.302366	-3.65558	0.000256597	0.0062507
Atu0789	75.0759	1.44715	0.324686	4.45708	8.30845e-06	0.000475824
Atu0790	719.471	1.22915	0.261099	4.70761	2.50644e-06	0.000188189
Atu0813	639.16	1.41131	0.509382	2.77063	0.0055948	0.046392
Atu0817	3295.89	-1.92015	0.642261	-2.98967	0.00279278	0.0303715
Atu0818	2311.64	-1.98999	0.482632	-4.12321	3.73623e-05	0.00158746
Atu0825	1869.11	-1.0973	0.372527	-2.94556	0.00322375	0.0327818
Atu0827	1066.3	-1.16513	0.3445	-3.3821	0.000719331	0.0119837
Atu0839	243.59	-1.05231	0.35666	-2.95046	0.00317306	0.0325684
Atu0840	492.133	-1.30513	0.295244	-4.42053	9.84601e-06	0.00053966
Atu0846	160.476	-1.04309	0.316738	-3.29322	0.000990468	0.0146723
Atu0847	4276.46	-1.08571	0.226855	-4.78592	1.7021e-06	0.000140006
Atu0852	48.9748	-1.10566	0.390041	-2.83473	0.00458643	0.0412102
Atu0892	68.9532	1.46353	0.428688	3.41399	0.000640196	0.0110839
Atu0893	1262	1.76899	0.458098	3.8616	0.000112645	0.00360951
Atu0894	984.339	1.78829	0.467037	3.829	0.000128664	0.00393629
Atu0895	5673.83	1.14975	0.350901	3.27657	0.00105074	0.0153929
Atu0904	2052.04	-1.01423	0.281866	-3.59828	0.000320323	0.00713696
Atu0905	1020.27	-1.2525	0.284069	-4.40915	1.03779e-05	0.000563179
Atu0908	2446.97	-1.22533	0.312594	-3.91986	8.85993e-05	0.00310445
Atu0937	1032.24	-1.06851	0.364283	-2.93318	0.00335504	0.033928
Atu0940	254.806	-1.00315	0.252313	-3.97581	7.01398e-05	0.00259754
Atu0943	23.7165	-1.30877	0.491037	-2.66532	0.00769142	0.0583731
Atu0951	188.497	-1.90416	0.557477	-3.41568	0.00063623	0.0110839
Atu0985	320.444	1.38909	0.316132	4.39401	1.11278e-05	0.000597957
Atu0988	189.979	2.09777	0.401084	5.23026	1.69274e-07	2.14268e-05
Atu0993	476.762	-1.00206	0.361219	-2.77411	0.00553533	0.0460382
Atu1000	169.224	2.07119	0.366408	5.65268	1.57964e-08	3.06393e-06
Atu1017	54.5558	1.75112	0.620369	2.82271	0.00476203	0.0422342
Atu1018	1120.84	-1.06391	0.289559	-3.67426	0.000238542	0.00599747
Atu1037	80.0264	1.22481	0.357662	3.4245	0.000615934	0.0108551
Atu1038	33.5356	1.23478	0.413883	2.9834	0.00285063	0.0306279
Atu1073	715.988	1.12033	0.365598	3.06438	0.00218122	0.0253827
Atu1079	305.768	-1.00803	0.299872	-3.36152	0.000775139	0.012642
Atu1083	23.7371	1.49929	0.516595	2.90225	0.00370496	0.0361977
Atu1089	84.6615	1.80587	0.402003	4.49219	7.04948e-06	0.000419981
Atu1090	553.044	1.92154	0.325036	5.91179	3.38408e-09	8.83328e-07
Atu1091	3470	1.58342	0.257398	6.15165	7.66824e-10	3.00211e-07
Atu1093	627.794	1.18726	0.34811	3.41059	0.000648235	0.0111729
Atu1098	223.998	1.12177	0.306697	3.65758	0.000254606	0.00622988
Atu1102	80.1143	1.20712	0.33112	3.64558	0.000266791	0.00630294
Atu1117	67.4316	1.17632	0.394695	2.98032	0.00287947	0.0307051
Atu1123	515.127	1.31685	0.378765	3.47669	0.000507636	0.00949609
Atu1124	138.923	1.53332	0.481275	3.18595	0.0014428	0.0191941
Atu1139	57.2055	1.35474	0.463673	2.92177	0.00348053	0.0346674
Atu1140	228.671	1.32561	0.373753	3.54676	0.00039	0.00815874
Atu1149	220.228	1.1644	0.376087	3.09609	0.00196093	0.0235147
Atu1153	2416.54	1.52431	0.257843	5.91178	3.3844e-09	8.83328e-07
Atu1169	2223.35	-1.11607	0.422093	-2.64414	0.00818982	0.0604151
Atu1171	877.322	1.0267	0.276253	3.71653	0.00020198	0.0052969
Atu1174	2401.45	-1.20112	0.35263	-3.40619	0.000658774	0.0112484
Atu1197	107.849	-1.06513	0.349369	-3.04874	0.00229806	0.0263723
Atu1214	60.5273	1.01293	0.346152	2.92626	0.00343066	0.0342504
Atu1222	1034.71	-1.18902	0.273731	-4.34374	1.40078e-05	0.00071754
Atu1227	276.835	1.03	0.253816	4.05804	4.94872e-05	0.00199441
Atu1247	6021.03	1.04734	0.371825	2.81676	0.00485106	0.0428159
Atu1251	2186.01	-1.57616	0.428513	-3.6782	0.000234885	0.00593275
Atu1299	175.656	1.23068	0.448045	2.74678	0.00601827	0.0490865
Atu1320	67.9293	1.08851	0.36676	2.96791	0.00299828	0.0313505
Atu1325	72.3868	1.08714	0.383782	2.83271	0.0046155	0.0413359
Atu1326	72.5124	1.0979	0.41269	2.66034	0.00780624	0.0588684
Atu1335	835.59	-1.21183	0.336967	-3.59629	0.000322782	0.00716262
Atu1336	57.2809	-1.16441	0.403588	-2.88514	0.00391245	0.037341
Atu1338	3182.08	-1.03944	0.25663	-4.05034	5.1144e-05	0.00203131
Atu1356	1118.1	-1.05549	0.321013	-3.28799	0.00100904	0.0148272
Atu1363	1179.99	-1.1361	0.351025	-3.23651	0.00120999	0.0170927
Atu1364	11112.5	-1.08211	0.263398	-4.10827	3.98636e-05	0.00165525
Atu1422	347.878	-1.03193	0.298359	-3.45868	0.000542831	0.00998409
Atu1437	78.6623	1.21525	0.356721	3.40671	0.000657499	0.0112484
Atu1454	2193.19	-1.24566	0.382125	-3.25983	0.00111479	0.0160371
Atu1455	1061.36	-1.39216	0.495485	-2.8097	0.00495872	0.043239
Atu1466	81.3362	-2.12384	0.325389	-6.52709	6.70619e-11	4.59458e-08
Atu1494	321.92	1.0468	0.286168	3.658	0.00025419	0.00622988
Atu1501	193.025	-1.11539	0.334767	-3.33183	0.000862775	0.0136673
Atu1515	361.897	1.45252	0.379262	3.82985	0.000128223	0.00393629
Atu1537	335.846	1.27688	0.364595	3.50218	0.000461467	0.00898842
Atu1540	165.455	-1.06596	0.309255	-3.44686	0.000567151	0.0103274
Atu1554	1433.56	-1.14022	0.300922	-3.78909	0.000151203	0.00424997
Atu1555	21.8528	1.90008	0.7241	2.62406	0.00868882	0.0629039
Atu1560	189.806	1.29241	0.431296	2.99657	0.00273034	0.0298107
Atu1561	200.69	1.19436	0.328137	3.63981	0.000272838	0.00638631
Atu1583	18.0793	2.12415	0.777456	2.73218	0.00629166	0.0507873
Atu1594	658.027	1.15782	0.318371	3.63671	0.000276146	0.00638631
Atu1601	298.748	1.38123	0.352553	3.9178	8.93594e-05	0.00310445
Atu1618	2858.52	1.66998	0.26136	6.38959	1.66333e-10	8.21806e-08
Atu1630	276.766	-1.03169	0.368837	-2.79714	0.00515572	0.0438797
Atu1665	232.501	1.56805	0.471863	3.32311	0.000890207	0.0139009
Atu1669	477.307	1.43813	0.298017	4.82566	1.39541e-06	0.000119504
Atu1678	244.104	1.65224	0.347755	4.75116	2.02251e-06	0.000158363
Atu1681	493.549	1.00532	0.33885	2.96685	0.00300864	0.0313505
Atu1726	139.796	1.41956	0.37656	3.76982	0.000163362	0.00451377
Atu1727	62.3402	1.13668	0.429368	2.64733	0.00811305	0.0600103
Atu1738	794.127	1.09703	0.285663	3.8403	0.000122883	0.00384868
Atu1752	235.391	-1.25785	0.247387	-5.08456	3.68481e-07	3.88393e-05
Atu1767	3095.03	-1.46714	0.402139	-3.64835	0.00026393	0.00630294
Atu1771	131.901	1.17564	0.304551	3.86025	0.000113271	0.00360951
Atu1776	80.5239	1.23847	0.336134	3.68443	0.000229211	0.00581622
Atu1805	2199.54	-1.19898	0.244836	-4.89708	9.72715e-07	9.19215e-05
Atu1826	840.801	1.14137	0.29922	3.81448	0.000136471	0.00406522
Atu1828	1520.57	1.30738	0.387514	3.37377	0.000741475	0.012241
Atu1834	207.573	1.16266	0.438125	2.65371	0.0079613	0.0592624
Atu1852	216.777	1.13908	0.384096	2.96562	0.00302075	0.0313505
Atu1868	335.482	1.01463	0.305454	3.32172	0.000894653	0.0139307
Atu1882	553.366	-1.34487	0.4171	-3.22433	0.00126266	0.0176098
Atu1900	182.226	-1.25707	0.344638	-3.64751	0.000264798	0.00630294
Atu1917	572.696	-1.13248	0.307092	-3.68775	0.000226243	0.00577701
Atu1919	1306.64	-1.10636	0.418824	-2.64158	0.00825195	0.0605904
Atu1923	6610.9	1.101	0.30013	3.66842	0.000244056	0.0060528
Atu1924	3763.72	1.30918	0.284895	4.59531	4.32108e-06	0.000299795
Atu1934	3651.13	1.02489	0.349546	2.93206	0.00336724	0.0339887
Atu1935	1187.85	1.54971	0.318445	4.86648	1.13604e-06	0.000103777
Atu1936	2790.67	1.5557	0.283517	5.48715	4.0848e-08	7.00608e-06
Atu1942	1417.67	1.10249	0.327805	3.36325	0.000770309	0.0126032
Atu1944	1361.87	1.14805	0.354181	3.24141	0.00118939	0.016845
Atu1945	3306.77	1.18284	0.409482	2.88864	0.00386914	0.0372048
Atu1946	5410.23	1.47509	0.387943	3.80235	0.000143332	0.00411312
Atu1947	2953.73	1.82939	0.333411	5.4869	4.09039e-08	7.00608e-06
Atu1950	2163.29	1.56631	0.257315	6.08714	1.14947e-09	3.93767e-07
Atu1951	2823.63	1.5661	0.294764	5.31306	1.07802e-07	1.47716e-05
Atu1960	4752.92	1.27887	0.317431	4.02881	5.60601e-05	0.00217919
Atu1961	1384.24	1.60277	0.304822	5.25805	1.45588e-07	1.89993e-05
Atu1962	370.684	1.6688	0.382557	4.36222	1.28749e-05	0.000685122
Atu1964	209.591	1.82466	0.615379	2.9651	0.0030258	0.0313505
Atu1992	64.9808	1.64413	0.530481	3.09931	0.00193971	0.0233818
Atu1999	436.914	-1.19218	0.359707	-3.31431	0.000918695	0.0140995
Atu2013	21.9184	1.60924	0.468338	3.43608	0.000590204	0.0105716
Atu2014	151.612	1.73358	0.327468	5.29388	1.19749e-07	1.60084e-05
Atu2036	766.067	1.26285	0.345027	3.66014	0.000252081	0.00622367
Atu2066	699.853	-1.12295	0.381151	-2.9462	0.00321708	0.0327748
Atu2076	1521.79	-1.18391	0.282966	-4.18393	2.86512e-05	0.00128719
Atu2090	308.777	1.13491	0.324634	3.49598	0.000472327	0.00913838
Atu2108	30.5098	1.61971	0.620273	2.61129	0.00902024	0.064455
Atu2112	30.4297	2.09903	0.536049	3.91574	9.01264e-05	0.00310681
Atu2115	2285.96	-1.41421	0.310274	-4.55795	5.16565e-06	0.000333093
Atu2119	22.2324	1.78922	0.542793	3.29632	0.000979617	0.0145509
Atu2122	1499.11	1.13363	0.428828	2.64356	0.00820403	0.0604386
Atu2134	1061.42	-2.45517	0.642657	-3.82034	0.000133269	0.00399153
Atu2159	3443.93	-1.46909	0.285058	-5.15367	2.55437e-07	2.89054e-05
Atu2170	2118.41	1.8292	0.282906	6.46573	1.00808e-10	6.13921e-08
Atu2171	56.0287	1.05791	0.381654	2.77192	0.00557269	0.0462787
Atu2178	2820.51	2.41825	0.305963	7.90373	2.70669e-15	4.94512e-12
Atu2181	3839.63	-1.1122	0.246425	-4.51334	6.38141e-06	0.000392994
Atu2183	478.123	1.12016	0.277545	4.03596	5.43801e-05	0.00212898
Atu2193	533.393	-1.03696	0.368971	-2.81042	0.00494765	0.043239
Atu2199	238.028	1.63584	0.321069	5.095	3.48749e-07	3.74802e-05
Atu2224	7232.73	-1.50687	0.536678	-2.80777	0.00498854	0.043239
Atu2233	1073.92	1.07817	0.287775	3.74659	0.000179254	0.00483987
Atu2234	449.532	-1.50506	0.345541	-4.35566	1.32664e-05	0.000692508
Atu2235	295.657	-1.07417	0.269622	-3.98398	6.77711e-05	0.00256156
Atu2248	902.103	-1.20422	0.277948	-4.33252	1.47413e-05	0.000741259
Atu2249	75.9838	-1.57213	0.370634	-4.24173	2.21804e-05	0.00106641
Atu2287	473.189	2.25611	0.492647	4.57958	4.65921e-06	0.000315273
Atu2307	984.884	-1.18845	0.358758	-3.31269	0.000924028	0.0141075
Atu2308	1005	-1.25424	0.409393	-3.06366	0.00218644	0.0253896
Atu2333	544.097	2.20817	0.38594	5.72154	1.05565e-08	2.2254e-06
Atu2351	33.3523	1.45551	0.413598	3.51914	0.000432956	0.00869242
Atu2415	1347.33	-1.29593	0.326669	-3.96712	7.27457e-05	0.00265813
Atu2416	3663.77	2.2123	0.308527	7.17053	7.47106e-13	8.18978e-10
Atu2418	117.43	1.25109	0.322879	3.87481	0.00010671	0.0034814
Atu2432	279.174	-1.04534	0.361562	-2.89116	0.00383821	0.0371027
Atu2441	178.78	1.0136	0.304585	3.3278	0.000875338	0.0137471
Atu2458	153.01	1.40698	0.445652	3.15712	0.00159337	0.0204526
Atu2472	477.297	-1.22254	0.373293	-3.27502	0.00105656	0.0154016
Atu2475	21.7342	1.39733	0.511701	2.73076	0.00631891	0.0508575
Atu2476	32.5137	1.11468	0.398421	2.79775	0.00514592	0.0438797
Atu2477	829.83	-1.32551	0.3949	-3.35656	0.000789179	0.0127973
Atu2490	1114.39	1.03412	0.28836	3.58621	0.000335513	0.00737119
Atu2491	150.615	1.88867	0.532206	3.54877	0.000387041	0.00812787
Atu2496	971.298	-1.23646	0.275163	-4.49356	7.0041e-06	0.000419981
Atu2497	985.145	-1.37728	0.263688	-5.22315	1.75905e-07	2.14268e-05
Atu2498	918.703	-1.3433	0.266128	-5.04757	4.47455e-07	4.54167e-05
Atu2499	465.186	-1.48392	0.284867	-5.20915	1.89706e-07	2.26039e-05
Atu2500	1084.27	-1.40298	0.316504	-4.43275	9.30387e-06	0.000520352
Atu2508	562.356	1.57503	0.498131	3.16187	0.00156757	0.0202983
Atu2512	128.604	1.08148	0.320814	3.37103	0.000748871	0.0123186
Atu2539	25.6169	2.57208	0.671001	3.8332	0.000126486	0.00391679
Atu2541	529.802	1.42615	0.401029	3.55624	0.000376207	0.00796135
Atu2542	2932.66	-1.39414	0.445636	-3.12843	0.0017574	0.0219916
Atu2544	584.457	1.05646	0.36514	2.8933	0.00381213	0.0369471
Atu2547	1257.15	-1.60598	0.467971	-3.4318	0.000599582	0.0106698
Atu2553	1679.58	1.46694	0.280854	5.22314	1.75918e-07	2.14268e-05
Atu2554	245.277	1.39572	0.443949	3.14386	0.00166733	0.0211542
Atu2555	175.55	1.23694	0.367005	3.37037	0.000750669	0.0123186
Atu2560	168.688	-1.27059	0.300795	-4.22409	2.39912e-05	0.0011239
Atu2600	297.288	1.68609	0.558946	3.01656	0.0025566	0.0285974
Atu2602	195.266	1.39944	0.480376	2.91322	0.00357718	0.0354411
Atu2604	417.483	1.04691	0.358858	2.91735	0.00353019	0.0350525
Atu2605	47.3413	1.10578	0.406186	2.72236	0.00648176	0.051788
Atu2608	310.693	1.13963	0.345254	3.30083	0.000963987	0.0143972
Atu2625	1917.65	1.1488	0.308376	3.72532	0.000195068	0.00519014
Atu2631	582.232	-1.55562	0.469462	-3.31363	0.00092093	0.0140995
Atu2656	3193.33	-1.06858	0.342165	-3.123	0.00179016	0.0221988
Atu2663	2248.68	1.81467	0.316923	5.72591	1.02879e-08	2.2254e-06
Atu2664	6791.16	-1.03937	0.379059	-2.74198	0.00610705	0.0496628
Atu2668	1168.87	-1.05472	0.353713	-2.98184	0.00286518	0.0306279
Atu2673	411.732	1.79729	0.391693	4.58851	4.46412e-06	0.000305848
Atu2679	990.548	-1.13754	0.318225	-3.57464	0.000350705	0.00759769
Atu2696	2397.05	-1.13389	0.314794	-3.60201	0.000315761	0.00709297
Atu2703	3399.26	1.40842	0.303082	4.64698	3.36835e-06	0.000246159
Atu2721	281.452	1.16606	0.383971	3.03685	0.00239061	0.0271845
Atu2725	346.936	1.03789	0.332979	3.11699	0.00182708	0.0224031
Atu2727	210.241	1.05514	0.28084	3.7571	0.000171897	0.0046874
Atu2746	1744.67	1.01079	0.243467	4.15168	3.30048e-05	0.00143571
Atu2757	88.4198	1.37712	0.389108	3.53916	0.000401395	0.00830206
Atu2758	175.055	1.04476	0.336932	3.10079	0.00193003	0.023352
Atu2822	864.234	-1.05768	0.405023	-2.61142	0.00901674	0.064455
Atu2823	2288.62	1.01537	0.248757	4.08176	4.46965e-05	0.00184197
Atu2826	2909.17	-1.21271	0.361692	-3.35288	0.000799749	0.01286
Atu3037	261.91	-1.04607	0.390818	-2.67662	0.00743691	0.0570094
Atu3038	455.163	-1.0472	0.404824	-2.58679	0.00968739	0.0684235
Atu3064	94.2426	-1.14521	0.35986	-3.18237	0.00146076	0.0192926
Atu3076	624.021	1.48211	0.271362	5.46175	4.71456e-08	7.83046e-06
Atu3122	265.259	1.24743	0.400099	3.11781	0.00182201	0.0224011
Atu3123	340.42	1.1561	0.372365	3.10473	0.00190451	0.0231455
Atu3134	220.7	-1.13849	0.371961	-3.06077	0.00220771	0.0255823
Atu3165	207.259	-1.48714	0.54504	-2.72851	0.00636218	0.0511307
Atu3166	69.9896	-1.90155	0.609042	-3.1222	0.00179506	0.0222093
Atu3167	113.969	-1.2487	0.472851	-2.64079	0.0082712	0.0606076
Atu3169	84.9317	-1.05169	0.326904	-3.21713	0.00129482	0.0178238
Atu3190	156.4	1.78781	0.516282	3.46285	0.00053448	0.00986358
Atu3191	436.955	1.3586	0.339131	4.00613	6.17225e-05	0.00236574
Atu3212	2049.52	-1.50542	0.559552	-2.69039	0.00713681	0.0554849
Atu3213	303.1	-1.48707	0.565268	-2.63073	0.00852029	0.0619359
Atu3214	272.266	-1.23427	0.464646	-2.65638	0.00789854	0.0591419
Atu3234	1295.53	-1.17245	0.321073	-3.65166	0.000260554	0.00627535
Atu3334	30.229	-1.42004	0.415585	-3.41696	0.000633256	0.0110839
Atu3336	895.473	-1.07748	0.209159	-5.1515	2.58413e-07	2.89054e-05
Atu3342	3825.65	-1.75402	0.618317	-2.83677	0.0045573	0.0411961
Atu3343	3946.57	-1.6189	0.553019	-2.92739	0.00341815	0.0341878
Atu3345	14.1557	2.66184	0.804488	3.30875	0.00093715	0.0142286
Atu3347	1096.57	-2.57541	0.57396	-4.4871	7.22003e-06	0.000425516
Atu3348	623.515	-2.46105	0.652966	-3.76903	0.000163882	0.00451377
Atu3349	105.399	-2.36849	0.56232	-4.212	2.53123e-05	0.00117574
Atu3350	93.603	-1.74883	0.423845	-4.1261	3.68964e-05	0.00157991
Atu3351	78.9907	-1.57026	0.444384	-3.53356	0.00041	0.0084334
Atu3352	790.898	-1.62116	0.483528	-3.35276	0.000800086	0.01286
Atu3357	6387.21	-1.04404	0.395268	-2.64134	0.00825781	0.0605904
Atu3388	207.919	1.71583	0.319618	5.36836	7.94547e-08	1.19212e-05
Atu3389	181.817	1.61525	0.338146	4.77678	1.78121e-06	0.000142657
Atu3390	330.798	1.71397	0.37563	4.56292	5.04464e-06	0.000329163
Atu3391	1057.12	1.56819	0.436793	3.59023	0.000330386	0.0073018
Atu3426	1814.74	-2.02629	0.71005	-2.85373	0.00432097	0.0395379
Atu3427	117.297	-2.0519	0.532762	-3.85144	0.000117427	0.00372033
Atu3428	443.025	-2.2271	0.638893	-3.48587	0.000490546	0.00927132
Atu3435	21.4152	-1.31551	0.498462	-2.63914	0.00831163	0.0607008
Atu3464	64.7627	-1.5645	0.460903	-3.39442	0.000687736	0.0116702
Atu3521	128.472	1.09387	0.303941	3.59897	0.000319479	0.00713696
Atu3546	1930.71	1.25789	0.365409	3.44242	0.000576528	0.0104634
Atu3617	2087.4	1.48629	0.32003	4.64423	3.41343e-06	0.000246171
Atu3618	150.695	2.10114	0.394407	5.32733	9.96673e-08	1.43757e-05
Atu3670	411.77	1.1266	0.348462	3.23307	0.00122468	0.0172556
Atu3671	342.534	1.21697	0.33004	3.68734	0.000226611	0.00577701
Atu3672	1764.21	1.10305	0.312757	3.52687	0.000420499	0.00855846
Atu3690	138.297	1.12092	0.29034	3.8607	0.000113064	0.00360951
Atu3691	159.136	1.10273	0.314687	3.5042	0.000457973	0.00898842
Atu3692	535.367	1.0702	0.363063	2.9477	0.00320144	0.0326761
Atu3701	261.099	-1.09422	0.389348	-2.8104	0.00494806	0.043239
Atu3715	984.3	1.0107	0.283916	3.55985	0.000371067	0.00788303
Atu3726	3728.57	-1.01339	0.344843	-2.9387	0.00329589	0.0334533
Atu3727	966.088	1.18416	0.294334	4.02318	5.74185e-05	0.00221627
Atu3728	65.053	-1.86421	0.367663	-5.07044	3.969e-07	4.10455e-05
Atu3729	149.706	-1.638	0.359587	-4.55522	5.23305e-06	0.000333516
Atu3743	840.513	1.26301	0.285396	4.42545	9.62422e-06	0.000532832
Atu3748	777.999	1.82472	0.30105	6.0612	1.35113e-09	4.00149e-07
Atu3752	975.143	-1.0971	0.307697	-3.56551	0.000363152	0.00774488
Atu3765	4382.45	-1.13052	0.342497	-3.30082	0.000964017	0.0143972
Atu3805	353.028	1.0963	0.344724	3.18023	0.00147157	0.0193887
Atu3806	3405.58	-1.11156	0.29064	-3.82454	0.000131018	0.00394566
Atu3887	4929.39	-1.13161	0.403131	-2.80705	0.0049997	0.043239
Atu3898	310.594	-1.3511	0.367993	-3.67153	0.000241107	0.00600685
Atu3910	4044.67	-1.00197	0.302181	-3.31578	0.000913869	0.0140995
Atu3911	1926.93	-1.02644	0.342259	-2.99902	0.00270849	0.0297314
Atu3917	352.699	1.21431	0.373107	3.25458	0.0011356	0.0162089
Atu3937	1248.46	-1.67807	0.460622	-3.64305	0.000269428	0.00633793
Atu3939	810.309	1.57744	0.41399	3.81034	0.000138774	0.00406749
Atu3941	2931.89	-1.42122	0.449332	-3.16297	0.0015617	0.0202836
Atu3942	535.972	1.28483	0.411868	3.11951	0.00181152	0.0223625
Atu3944	43.0261	2.23302	0.622943	3.58463	0.00033756	0.00737119
Atu3975	43.4722	1.27748	0.460438	2.7745	0.00552866	0.0460382
Atu4007	1813.53	-2.09157	0.592151	-3.53216	0.000412187	0.0084334
Atu4008	657.293	-2.13076	0.62411	-3.41408	0.000639969	0.0110839
Atu4021	69.6867	1.10888	0.373031	2.97263	0.00295256	0.0311349
Atu4037	2734.36	-1.44774	0.444654	-3.25587	0.00113044	0.0162089
Atu4046	5867.6	-1.12019	0.329996	-3.39455	0.000687422	0.0116702
Atu4076	3202.99	-1.44079	0.3888	-3.70574	0.000210777	0.0054752
Atu4094	425.296	-1.04946	0.332304	-3.15812	0.00158789	0.0204301
Atu4103	583.716	1.28056	0.391814	3.26828	0.00108202	0.0156478
Atu4104	16391.4	1.233	0.257691	4.78482	1.71144e-06	0.000140006
Atu4134	90.4206	-1.23343	0.395624	-3.11768	0.00182282	0.0224011
Atu4135	1724.2	-1.36171	0.318686	-4.27289	1.92958e-05	0.00094429
Atu4138	125.645	-1.2793	0.367389	-3.48214	0.000497425	0.00933694
Atu4143	26.295	-1.23922	0.442522	-2.80035	0.00510465	0.0438797
Atu4153	5617.6	-1.71165	0.61583	-2.77942	0.00544569	0.0457132
Atu4154	2001.09	-1.95785	0.541757	-3.61388	0.000301648	0.00683195
Atu4155	634.636	-1.81052	0.585519	-3.09217	0.00198698	0.0235846
Atu4156	1582.34	-1.8478	0.643162	-2.87299	0.0040661	0.0384685
Atu4157	1035.27	-1.17685	0.301106	-3.90844	9.28949e-05	0.00318223
Atu4165	900.801	-1.78289	0.2212	-8.06008	7.62459e-16	2.08952e-12
Atu4167	300.272	-1.44087	0.306581	-4.69979	2.60423e-06	0.000192889
Atu4168	1013.62	-1.19353	0.224615	-5.31367	1.0744e-07	1.47716e-05
Atu4171	490.337	2.74827	0.451322	6.08937	1.13352e-09	3.93767e-07
Atu4176	2404.94	1.43199	0.299884	4.77513	1.7959e-06	0.000142657
Atu4180	1226.19	-1.58488	0.476105	-3.32884	0.0008721	0.0137471
Atu4182	113.079	1.56982	0.504855	3.10945	0.00187435	0.0229315
Atu4184	2659.11	-1.38808	0.440524	-3.15097	0.00162728	0.0207422
Atu4185	292.311	1.55881	0.374776	4.15931	3.19209e-05	0.00139967
Atu4187	36.0071	1.98368	0.575264	3.4483	0.000564121	0.0103065
Atu4222	143.862	-1.16279	0.297807	-3.90449	9.44258e-05	0.00321458
Atu4224	64.1523	-1.3089	0.440336	-2.9725	0.00295387	0.0311349
Atu4296	161.499	-1.24655	0.376499	-3.31089	0.00092999	0.0141591
Atu4308	164.563	-1.17993	0.335442	-3.51754	0.000435572	0.00871302
Atu4356	322.839	1.53551	0.314815	4.87751	1.07436e-06	9.9806e-05
Atu4392	23.546	1.22003	0.427358	2.85483	0.00430601	0.0395331
Atu4474	1510.15	1.03374	0.213133	4.85021	1.23331e-06	0.000109029
Atu4491	843.617	1.25167	0.400355	3.12641	0.00176956	0.0220933
Atu4492	541.024	-1.22301	0.377285	-3.2416	0.0011886	0.016845
Atu4500	156.635	1.1842	0.338932	3.49391	0.000476004	0.00915431
Atu4514	283.364	-1.44665	0.438101	-3.30208	0.000959701	0.0143972
Atu4538	263.36	-1.34537	0.299347	-4.49436	6.97799e-06	0.000419981
Atu4539	151.213	-1.39008	0.350549	-3.96543	7.32624e-05	0.00265928
Atu4540	173.839	-1.52284	0.368415	-4.1335	3.57288e-05	0.00154196
Atu4541	36.5474	-1.83843	0.577182	-3.18518	0.00144662	0.0191984
Atu4542	37.3392	-1.44764	0.501423	-2.88707	0.00388848	0.0373253
Atu4599	106.255	1.09226	0.415992	2.62568	0.00864757	0.0626949
Atu4600	2984.18	1.22811	0.334383	3.67276	0.000239947	0.00600525
Atu4629	133.579	-1.08172	0.27408	-3.94672	7.92301e-05	0.00281987
Atu4640	298.615	1.62509	0.245793	6.6116	3.80184e-11	2.97684e-08
Atu4642	21628.4	-2.70036	0.436447	-6.18714	6.1264e-10	2.58299e-07
Atu4724	28.424	-2.13737	0.441333	-4.84299	1.279e-06	0.000111273
Atu4750	290.048	2.0702	0.734784	2.81743	0.00484103	0.0427963
Atu4751	96.572	1.62501	0.46097	3.52519	0.000423181	0.00855888
Atu4780	560.005	-1.25148	0.337155	-3.71189	0.000205716	0.0053692
Atu4821	72.1511	-1.66276	0.509463	-3.26376	0.00109945	0.0158581
Atu4822	147.545	-1.2962	0.377114	-3.43716	0.000587846	0.0105639
Atu4823	92.5132	-1.08527	0.373227	-2.90781	0.00363972	0.0358156
Atu4834	1162.2	-1.07319	0.257229	-4.17213	3.0176e-05	0.00133383
Atu4861	122.187	-2.93044	0.691322	-4.23889	2.24625e-05	0.00107058
Atu4862	463.321	-2.68405	0.757236	-3.54453	0.000393312	0.00819214
Atu4863	171.695	-2.83178	0.600084	-4.71897	2.37039e-06	0.000180446
Atu4864	124.705	-2.35595	0.557048	-4.22936	2.34361e-05	0.00110736
Atu5003	151.835	1.70096	0.551107	3.08645	0.00202563	0.023774
Atu5004	49.6013	2.13801	0.776958	2.75177	0.00592733	0.0487072
Atu5005	78.5804	2.59608	0.793387	3.27214	0.00106736	0.0155177
Atu5027	75.6004	-1.01832	0.362511	-2.80908	0.00496828	0.043239
Atu5052	2156.71	-1.17766	0.455018	-2.58815	0.00964929	0.0682423
Atu5053	495.584	-1.35368	0.489117	-2.76761	0.00564698	0.0466834
Atu5055	122.847	-1.02714	0.356061	-2.88474	0.00391737	0.037341
Atu5065	2076.22	-2.02338	0.392417	-5.15621	2.52003e-07	2.89054e-05
Atu5066	3400.6	-1.56294	0.278187	-5.61831	1.92838e-08	3.52315e-06
Atu5072	473.599	-1.28673	0.298088	-4.3166	1.58451e-05	0.000782407
Atu5073	443.361	-1.20285	0.302044	-3.98236	6.82335e-05	0.00256156
Atu5074	631.777	-1.02171	0.301413	-3.38973	0.000699606	0.011835
Atu5091	791.901	-1.25418	0.336862	-3.72311	0.000196784	0.00521049
Atu5137	1147.05	-1.45815	0.297186	-4.90652	9.27075e-07	8.91456e-05
Atu5138	1213.46	-1.67801	0.289246	-5.80132	6.57953e-09	1.6392e-06
Atu5139	1094.83	-1.39385	0.312773	-4.45642	8.33408e-06	0.000475824
Atu5157	631.052	-1.03652	0.343732	-3.01548	0.00256572	0.0286409
Atu5211	296.566	-1.26234	0.442103	-2.85531	0.00429947	0.0395331
Atu5212	5589.11	-1.90942	0.299397	-6.37757	1.79925e-10	8.21806e-08
Atu5213	945.068	-2.20859	0.528882	-4.17595	2.96742e-05	0.00132231
Atu5247	70.4657	1.14866	0.388756	2.95471	0.00312959	0.0323038
Atu5306	1417.43	-2.0942	0.364442	-5.74632	9.12045e-09	2.08288e-06
Atu5389	643.908	-1.67903	0.432452	-3.88259	0.000103348	0.00341236
Atu5404	559.499	-1.30894	0.302641	-4.32505	1.52498e-05	0.000759854
Atu5419	576.61	-2.79533	0.618446	-4.51992	6.18632e-06	0.000385309
Atu5421	2319.89	-2.81949	0.61657	-4.57287	4.81096e-06	0.000321339
Atu5422	1056.58	-2.29088	0.63907	-3.5847	0.000337462	0.00737119
Atu5423	2991.87	-1.87469	0.700101	-2.67775	0.0074119	0.0568972
Atu5432	93.8938	-1.01739	0.31296	-3.25085	0.00115061	0.0163804
Atu5449	2610.76	-1.15011	0.340824	-3.3745	0.000739502	0.012241
Atu5450	1217.04	-1.31514	0.284118	-4.62885	3.67701e-06	0.000261736
Atu5494	481.991	-1.55241	0.348796	-4.45075	8.55704e-06	0.000483517
Atu5515	23.6164	1.76385	0.505188	3.49147	0.000480363	0.00917137
Atu6106	6.65511	2.69946	0.871043	3.09911	0.00194102	0.0233818
Atu6108	57.7336	1.33619	0.356058	3.75272	0.000174928	0.00474644
Atu6128	10.2298	1.76904	0.68668	2.57622	0.00998882	0.069965
Atu6148	50.0392	1.14099	0.339504	3.36076	0.000777296	0.012642
Atu6174	33.3312	1.1772	0.439585	2.67797	0.00740693	0.0568972
Atu8020	13.8164	2.20373	0.735069	2.99799	0.00271765	0.0297314
Atu8026	19.8244	2.59725	0.755142	3.43942	0.000582968	0.0105454
Atu8032	106.183	-1.07693	0.406221	-2.65109	0.00802334	0.0594998
Atu8067	683.93	1.0804	0.301586	3.58238	0.000340478	0.0074054
Atu8096	54.0061	-1.30362	0.344198	-3.78742	0.000152221	0.00425674
Atu8119	552.844	-1.43839	0.254445	-5.65304	1.57631e-08	3.06393e-06
Atu8136	245.711	-1.35008	0.273101	-4.94353	7.67196e-07	7.50893e-05
Atu8146	777.574	-1.32182	0.234024	-5.64823	1.62113e-08	3.06393e-06
Atu8149	362.359	-1.04927	0.303851	-3.45323	0.000553926	0.0101541
Atu8151	61.58	-1.33735	0.379868	-3.52057	0.000430627	0.00867744
Atu8157	1445.9	-1.15549	0.265144	-4.35799	1.31262e-05	0.000691777
Atu8165	2699.18	-1.11539	0.293055	-3.80606	0.000141196	0.00409467
Atu8174	29.4506	1.61022	0.531895	3.02732	0.00246729	0.0278256
Atu8181	46.4423	1.97383	0.63822	3.0927	0.00198343	0.0235846
Atu8185	113.766	-1.29353	0.499473	-2.5898	0.00960321	0.0680839
C1_1082502R	452.349	2.27509	0.374569	6.07388	1.24853e-09	4.00149e-07
C1_1711559R	172.095	-1.7791	0.258239	-6.88935	5.60474e-12	5.11993e-09
C1_2009030F	48.1897	1.62895	0.427368	3.81159	0.000138075	0.00406749
C1_2194376F	13.6738	-3.52991	0.744238	-4.74299	2.10592e-06	0.000162571
C1_2310423F	80.5559	1.69474	0.533236	3.17823	0.00148179	0.0194765
C1_2458707F	38.5925	1.1217	0.362188	3.09701	0.00195481	0.0234963
C1_2470313R	31.9666	1.99398	0.7437	2.68116	0.00733678	0.0567177
C1_2716245R	52.1698	2.08185	0.494964	4.20606	2.59858e-05	0.00119687
C1_330914F	157.551	1.23924	0.340755	3.63677	0.000276082	0.00638631
C1_426274F	16.674	1.54109	0.512398	3.00761	0.00263312	0.0290384
C1_438132F	602.945	-1.15161	0.291742	-3.94735	7.90199e-05	0.00281987
C1_535476R	10.2279	-1.75495	0.630263	-2.78447	0.00536157	0.0452967
C1_883375F	53.7955	1.2483	0.408981	3.05222	0.00227153	0.026156
C1_942251R	310.251	-1.8213	0.547211	-3.32833	0.000873669	0.0137471
C1_989398F	89.3777	-1.19746	0.43095	-2.77866	0.00545836	0.0457451
C1_998095R	24.2361	2.10045	0.510168	4.11718	3.83541e-05	0.00161707
C2_1310192F	114.371	2.46358	0.57855	4.2582	2.06079e-05	0.000999577
C2_370614R	86.0427	-1.17969	0.323515	-3.64649	0.000265852	0.00630294
C2_474057R	26.4541	-1.59419	0.563351	-2.82984	0.00465718	0.0415047
C2_981766R	8.64703	1.93414	0.737693	2.62187	0.00874478	0.0629831
pTi_167705R	8.19663	2.73322	0.902038	3.03004	0.00244518	0.0276331

## Sheet: Tab 7 WT H2O2 vs. LO H2O2
Table S4 Tab 5 : WT H2O2 vs. LO H2O2 (A. tumefaciens WT H2O2 vs. A. tumefaciens ∆lsrB/∆oxyR H2O2)
	baseMean	log2FoldChange	lfcSE	stat	pvalue	padj
Atu0048	1146.7	1.1309	0.434976	2.59991	0.00932495	0.0437058
Atu0053	1332.93	-1.55443	0.47582	-3.26685	0.00108749	0.00861416
Atu0055	879.97	1.53596	0.224178	6.85152	7.30699e-12	1.92765e-09
Atu0057	3212.57	-1.34947	0.45423	-2.9709	0.00296933	0.0185805
Atu0058	509.397	1.05911	0.318797	3.32221	0.00089307	0.0074177
Atu0060	75.5123	2.82916	0.596914	4.73964	2.14097e-06	6.93623e-05
Atu0065	3482.7	-1.21726	0.349191	-3.48595	0.000490398	0.00475798
Atu0070	1882.96	-1.15142	0.405152	-2.84194	0.004484	0.0253728
Atu0071	1029.91	-1.0482	0.366512	-2.85993	0.00423731	0.0244783
Atu0081	346.398	1.2446	0.250168	4.97505	6.52299e-07	2.66439e-05
Atu0085	476.585	1.50743	0.418562	3.60145	0.000316449	0.00345842
Atu0086	181.456	1.72438	0.303543	5.68083	1.34041e-08	1.07621e-06
Atu0088	607.074	1.54534	0.264552	5.84137	5.17744e-09	4.7805e-07
Atu0089	3133.42	1.38453	0.285485	4.84974	1.23622e-06	4.41848e-05
Atu0090	1070.17	1.58958	0.265219	5.99345	2.0544e-09	2.15407e-07
Atu0107	65.6097	1.2867	0.464088	2.77253	0.00556229	0.0296491
Atu0112	407.433	1.34558	0.231543	5.81134	6.19764e-09	5.53789e-07
Atu0138	180.442	1.80634	0.389997	4.63169	3.627e-06	0.00010803
Atu0144	54.5212	2.54217	0.832097	3.05513	0.00224961	0.0148684
Atu0145	241.305	1.63146	0.435959	3.74223	0.000182392	0.00226565
Atu0166	27.9894	2.40124	0.666056	3.60516	0.000311956	0.00342904
Atu0187	2700.26	-1.29222	0.35795	-3.61005	0.00030614	0.00338526
Atu0199	844.039	-1.31064	0.3037	-4.31555	1.59205e-05	0.000326664
Atu0212	772.608	-1.00859	0.220405	-4.57605	4.73833e-06	0.000128678
Atu0232	1276.34	-1.19743	0.365435	-3.27673	0.00105015	0.00839516
Atu0247	56.161	1.17156	0.415736	2.81804	0.00483179	0.0267147
Atu0251	5882.43	-2.05606	0.510977	-4.02377	5.72731e-05	0.000938737
Atu0265	846.857	-1.35063	0.389314	-3.46926	0.000521889	0.00499745
Atu0266	1051.74	-1.01776	0.265017	-3.84035	0.000122861	0.00166826
Atu0284	82.217	-1.05177	0.266505	-3.94653	7.92926e-05	0.00119695
Atu0287	173.156	1.51517	0.282007	5.37281	7.75207e-08	4.77183e-06
Atu0289	1215.36	1.23301	0.243869	5.05606	4.28014e-07	1.89806e-05
Atu0290	499.652	1.06147	0.382883	2.77232	0.0055659	0.0296491
Atu0295	83.0588	1.22037	0.365939	3.3349	0.000853302	0.00723859
Atu0312	12069.5	-2.04199	0.579798	-3.52191	0.00042845	0.00431566
Atu0315	1591.75	1.21633	0.214777	5.66322	1.48557e-08	1.15369e-06
Atu0323	2036.13	1.33002	0.253572	5.24514	1.56166e-07	8.48198e-06
Atu0348	106.59	1.25613	0.30854	4.07119	4.6774e-05	0.000788338
Atu0363	216.026	1.29063	0.284354	4.53882	5.6571e-06	0.000148532
Atu0385	567.337	1.43812	0.295288	4.87022	1.11473e-06	4.0629e-05
Atu0389	65.251	2.78829	0.713608	3.90731	9.33275e-05	0.00133542
Atu0399	536.312	1.68768	0.329256	5.12574	2.96376e-07	1.4674e-05
Atu0400	550.19	1.06016	0.239864	4.41983	9.87776e-06	0.000228966
Atu0408	291.987	1.49926	0.323786	4.63042	3.6492e-06	0.00010811
Atu0409	543.466	1.86612	0.513966	3.63082	0.000282518	0.00316832
Atu0414	76.8883	2.18748	0.733993	2.98025	0.00288015	0.0181525
Atu0418	1041.37	-1.38078	0.291633	-4.73464	2.19442e-06	7.02722e-05
Atu0420	1170.25	1.48149	0.260464	5.68789	1.28617e-08	1.06349e-06
Atu0477	427.957	-1.41086	0.2423	-5.82277	5.78804e-09	5.25668e-07
Atu0501	3365.4	-2.07672	0.406994	-5.10259	3.35038e-07	1.62675e-05
Atu0502	2258.71	-1.74104	0.212621	-8.18846	2.6458e-16	1.61887e-13
Atu0503	3605.01	-1.3362	0.262261	-5.09493	3.48862e-07	1.63788e-05
Atu0504	161.495	-1.15102	0.265238	-4.33959	1.42749e-05	0.000304164
Atu0505	119.876	2.57545	0.697317	3.69337	0.000221305	0.00262495
Atu0532	151.45	2.01801	0.407775	4.94882	7.46629e-07	3.01922e-05
Atu0533	1265.35	1.05643	0.176303	5.99216	2.07076e-09	2.15407e-07
Atu0566	15.6493	1.55586	0.511972	3.03895	0.00237406	0.0154615
Atu0609	8174.93	-1.24846	0.327007	-3.81783	0.000134632	0.00178009
Atu0610	1611.27	-1.13758	0.386359	-2.94435	0.00323635	0.0198115
Atu0616	46.2274	1.70844	0.480733	3.55383	0.00037966	0.00396105
Atu0622	4838.65	-1.07401	0.373885	-2.87256	0.00407158	0.0236714
Atu0623	181.941	1.80461	0.345338	5.22564	1.73553e-07	9.33482e-06
Atu0624	1292.25	1.24569	0.219495	5.67525	1.38482e-08	1.09599e-06
Atu0627	1553.48	-1.21876	0.283466	-4.29949	1.71191e-05	0.000349962
Atu0647	760.234	1.00377	0.196919	5.09736	3.44426e-07	1.63087e-05
Atu0649	2669.87	-1.45581	0.358478	-4.06109	4.88442e-05	0.000812603
Atu0661	2206.34	-1.26995	0.188687	-6.73047	1.69114e-11	3.74757e-09
Atu0671	900.003	-2.08854	0.475902	-4.3886	1.14085e-05	0.000253827
Atu0681	104.036	1.62049	0.344798	4.69984	2.60369e-06	8.14941e-05
Atu0686	3500.4	1.03714	0.231815	4.47398	7.67771e-06	0.000187377
Atu0688	132.413	1.01819	0.355317	2.86558	0.0041625	0.0241216
Atu0707	147.908	1.07167	0.263773	4.06284	4.84788e-05	0.000808954
Atu0713	1090.95	1.02361	0.377824	2.70921	0.00674433	0.0344048
Atu0714	2627.79	1.06121	0.35821	2.96252	0.0030513	0.0189509
Atu0716	2377.39	1.04538	0.314483	3.32411	0.000887019	0.00740849
Atu0726	9525.38	-1.6792	0.385411	-4.35692	1.31907e-05	0.000285455
Atu0727	4103.45	-1.73476	0.400686	-4.32949	1.49458e-05	0.000312506
Atu0731	46.3567	1.12941	0.337303	3.34836	0.000812919	0.007004
Atu0733	223.945	-1.06593	0.334053	-3.1909	0.00141829	0.010443
Atu0735	297.775	1.695	0.301256	5.62646	1.83945e-08	1.34086e-06
Atu0736	179.561	1.90669	0.346067	5.5096	3.5965e-08	2.42983e-06
Atu0741	477.991	-1.22446	0.378485	-3.23516	0.00121575	0.00943313
Atu0742	611.906	-1.36174	0.505125	-2.69585	0.007021	0.0354893
Atu0756	410.709	1.22125	0.295848	4.12798	3.65967e-05	0.000658266
Atu0782	285.03	-1.25556	0.258418	-4.85864	1.18194e-06	4.27971e-05
Atu0789	66.0517	1.04929	0.350187	2.99639	0.00273201	0.0173969
Atu0790	692.197	1.00812	0.206216	4.88867	1.01518e-06	3.82226e-05
Atu0805	36.2024	1.11992	0.363884	3.07769	0.00208611	0.0140596
Atu0812	12.4387	2.01822	0.68624	2.94098	0.00327171	0.0199485
Atu0817	3016.41	-3.60252	0.91903	-3.91992	8.85801e-05	0.00129481
Atu0818	2188.61	-3.20294	0.695287	-4.60664	4.09226e-06	0.000116262
Atu0820	5094.62	-2.21921	0.63228	-3.50985	0.000448357	0.00446469
Atu0825	1950.1	-1.20554	0.352842	-3.41666	0.000633953	0.00586327
Atu0827	1119.61	-1.24997	0.345776	-3.61497	0.000300388	0.00333497
Atu0835	486.03	-1.0313	0.361503	-2.85281	0.00433341	0.0248273
Atu0839	262.093	-1.0212	0.286588	-3.56331	0.000366211	0.00384973
Atu0840	554.522	-1.05387	0.213726	-4.93096	8.18248e-07	3.26122e-05
Atu0841	1401.96	-1.02936	0.284739	-3.61509	0.000300245	0.00333497
Atu0847	4338.38	-1.33264	0.214151	-6.22291	4.8802e-10	6.14462e-08
Atu0862	2953.13	-1.13193	0.231241	-4.895	9.83069e-07	3.756e-05
Atu0864	208.322	-1.23316	0.400723	-3.07733	0.00208863	0.0140596
Atu0870	1682.99	-1.17534	0.379326	-3.09849	0.00194507	0.0133362
Atu0876	12568.6	-1.04184	0.322787	-3.22764	0.00124814	0.00960374
Atu0881	3817.36	-1.17508	0.448525	-2.61987	0.00879623	0.0418652
Atu0901	586	-1.07774	0.339725	-3.1724	0.00151184	0.0109255
Atu0908	2731.85	-1.02435	0.297477	-3.44347	0.000574291	0.00541084
Atu0938	149.198	-1.27587	0.313804	-4.0658	4.78682e-05	0.000801177
Atu0940	271.76	-1.00866	0.272086	-3.70715	0.000209605	0.00252437
Atu0943	22.638	-1.98273	0.564201	-3.51424	0.000441022	0.00440245
Atu0985	350.512	1.43719	0.270351	5.31601	1.06068e-07	6.18547e-06
Atu0988	194.114	2.01899	0.340211	5.93453	2.94694e-09	2.91537e-07
Atu0993	506.058	-1.03268	0.333625	-3.09532	0.001966	0.0134062
Atu1000	168.747	1.9454	0.445282	4.36893	1.24856e-05	0.000273399
Atu1002	1090.26	-1.1138	0.334286	-3.33188	0.000862616	0.00727381
Atu1006	4568.27	-1.03239	0.291934	-3.53638	0.000405651	0.00414632
Atu1017	68.7703	2.05625	0.613516	3.35157	0.000803536	0.00693706
Atu1018	1189.15	-1.09384	0.245329	-4.45866	8.24731e-06	0.000197793
Atu1023	62.2333	1.6157	0.542223	2.97978	0.00288457	0.0181597
Atu1037	85.0425	1.21883	0.290277	4.19884	2.68287e-05	0.000509011
Atu1072	97.28	1.04983	0.340636	3.08197	0.00205634	0.0139098
Atu1073	835.473	1.30318	0.334048	3.90118	9.5725e-05	0.00136328
Atu1089	106.67	2.1098	0.376018	5.61091	2.01261e-08	1.42947e-06
Atu1090	560.841	1.82703	0.208589	8.75902	1.96958e-18	2.1823e-15
Atu1091	3637.69	1.54696	0.187014	8.27187	1.31879e-16	9.1326e-14
Atu1098	229.779	1.03636	0.266639	3.88676	0.00010159	0.00141409
Atu1102	91.1866	1.34048	0.32759	4.09195	4.27752e-05	0.000731403
Atu1117	75.9343	1.28886	0.272601	4.72801	2.26729e-06	7.21883e-05
Atu1121	3347.22	-1.09502	0.329489	-3.3234	0.000889287	0.00740849
Atu1123	522.301	1.20994	0.316973	3.81718	0.000134986	0.00178053
Atu1124	160.45	1.68489	0.413877	4.07098	4.68165e-05	0.000788338
Atu1139	79.3718	1.86116	0.527935	3.52535	0.000422919	0.00426969
Atu1140	263.31	1.47586	0.350143	4.21502	2.49751e-05	0.000478761
Atu1146	55.7092	1.03375	0.395375	2.61462	0.00893275	0.0422331
Atu1149	231.53	1.1333	0.276419	4.09991	4.13307e-05	0.000708892
Atu1153	2476.92	1.4434	0.172336	8.3755	5.4989e-17	4.35198e-14
Atu1154	61.564	1.0421	0.279813	3.72426	0.000195885	0.00241157
Atu1169	2189.85	-1.52794	0.391939	-3.89841	9.68274e-05	0.00137028
Atu1171	934.306	1.02043	0.203654	5.01063	5.4252e-07	2.31197e-05
Atu1174	2552.34	-1.22276	0.318814	-3.83535	0.000125388	0.00168994
Atu1197	109.472	-1.31511	0.273926	-4.80097	1.57902e-06	5.33402e-05
Atu1214	82.2578	1.51043	0.344133	4.38909	1.13825e-05	0.000253827
Atu1220	264.298	-1.09928	0.267803	-4.10482	4.04629e-05	0.000700845
Atu1222	1120.08	-1.12698	0.340286	-3.31185	0.000926804	0.00760666
Atu1227	297.6	1.04376	0.245457	4.2523	2.11583e-05	0.000412735
Atu1232	430.602	-1.58827	0.446432	-3.55769	0.000374125	0.00391067
Atu1251	2209.39	-1.92814	0.349481	-5.51715	3.44538e-08	2.35647e-06
Atu1265	21.3314	2.09195	0.742946	2.81575	0.00486638	0.0268489
Atu1291	684.682	-1.09377	0.374827	-2.91805	0.00352223	0.0211154
Atu1305	133.621	1.18093	0.337235	3.50179	0.000462141	0.00455695
Atu1320	73.5251	1.12093	0.336025	3.33587	0.000850333	0.00722522
Atu1325	77.4929	1.0956	0.294436	3.721	0.000198432	0.00242674
Atu1326	75.9012	1.05742	0.345257	3.0627	0.00219348	0.0145881
Atu1335	906.188	-1.14301	0.31962	-3.57615	0.000348687	0.00373642
Atu1338	3412.08	-1.02204	0.201363	-5.07561	3.86248e-07	1.73969e-05
Atu1363	1292.95	-1.02484	0.366572	-2.79573	0.00517822	0.028015
Atu1364	11976.8	-1.04351	0.239148	-4.36345	1.28028e-05	0.000279242
Atu1387	9.03165	2.33031	0.70179	3.32052	0.000898503	0.00744052
Atu1422	367.234	-1.08728	0.275484	-3.9468	7.92032e-05	0.00119695
Atu1437	93.7879	1.44066	0.34959	4.12101	3.77216e-05	0.00066766
Atu1442	57.0943	1.30729	0.32787	3.9872	6.6857e-05	0.00104335
Atu1454	2009.33	-2.193	0.598209	-3.66594	0.000246432	0.00285614
Atu1455	942.051	-2.76644	0.599168	-4.61713	3.89086e-06	0.000112855
Atu1456	9768.25	-2.50558	0.727826	-3.44255	0.000576248	0.00542005
Atu1457	2504.63	-2.14702	0.809435	-2.65249	0.00799009	0.0390001
Atu1458	3602.24	-1.16658	0.349939	-3.33366	0.000857116	0.00723859
Atu1466	85.1224	-2.30271	0.398362	-5.78044	7.45076e-09	6.44956e-07
Atu1482	28.1437	1.89619	0.633199	2.99462	0.0027479	0.017458
Atu1487	50.896	1.39099	0.416212	3.34203	0.000831671	0.00711027
Atu1494	359.877	1.14455	0.200034	5.72177	1.05418e-08	8.9849e-07
Atu1515	434.455	1.67911	0.275688	6.09063	1.12467e-09	1.2217e-07
Atu1531	121.145	-1.37959	0.282861	-4.87728	1.07558e-06	3.97249e-05
Atu1537	535.128	2.0386	0.449808	4.53216	5.8384e-06	0.000151853
Atu1540	171.355	-1.21432	0.259569	-4.6782	2.89397e-06	8.95676e-05
Atu1554	1530.38	-1.14276	0.22411	-5.0991	3.41266e-07	1.62984e-05
Atu1560	231.27	1.55492	0.325778	4.77293	1.81561e-06	6.05218e-05
Atu1561	231.616	1.35365	0.274698	4.92779	8.31637e-07	3.29091e-05
Atu1577	12544.7	-1.19478	0.330415	-3.61601	0.000299177	0.00333489
Atu1578	791.264	-1.1159	0.429867	-2.59591	0.00943404	0.0440308
Atu1580	1989.07	-1.0892	0.413643	-2.63319	0.0084588	0.0406081
Atu1583	24.1971	2.52382	0.605226	4.17005	3.04533e-05	0.000564252
Atu1591	129.005	1.62392	0.455008	3.569	0.000358343	0.00378859
Atu1594	700.114	1.14997	0.211902	5.42689	5.73448e-08	3.65161e-06
Atu1601	455.807	2.05409	0.411729	4.98893	6.07154e-07	2.51017e-05
Atu1618	2788.77	1.496	0.222036	6.73762	1.60999e-11	3.7164e-09
Atu1632	14276	-1.30548	0.436815	-2.98864	0.00280222	0.0177623
Atu1636	66.2609	2.51705	0.727567	3.45954	0.0005411	0.00514184
Atu1639	12.1388	-2.00989	0.776028	-2.58997	0.00959851	0.0445358
Atu1665	225.899	1.3823	0.389412	3.54971	0.000385659	0.00401607
Atu1669	531.311	1.51913	0.229196	6.62809	3.40061e-11	6.18867e-09
Atu1675	40.7111	1.42954	0.413124	3.46031	0.000539554	0.00513596
Atu1678	250.819	1.57977	0.281844	5.60514	2.0809e-08	1.45926e-06
Atu1681	596.28	1.26395	0.295849	4.27227	1.93491e-05	0.000382836
Atu1726	151.83	1.45342	0.268267	5.41783	6.03263e-08	3.79782e-06
Atu1727	72.1497	1.30446	0.406916	3.20572	0.00134725	0.010032
Atu1730	3181.57	-1.20181	0.386517	-3.10932	0.00187516	0.0129531
Atu1738	840.162	1.07666	0.211831	5.08265	3.72205e-07	1.69641e-05
Atu1752	253.174	-1.22609	0.199377	-6.14963	7.76615e-10	8.80592e-08
Atu1759	4195.92	-1.18732	0.304707	-3.8966	9.75534e-05	0.00137518
Atu1764	757.875	-1.0169	0.293494	-3.4648	0.000530629	0.00506842
Atu1767	3158.22	-1.73413	0.343082	-5.05457	4.3136e-07	1.89806e-05
Atu1771	141.638	1.18774	0.308537	3.84958	0.000118319	0.00162249
Atu1776	81.5367	1.12991	0.293591	3.84858	0.000118805	0.00162513
Atu1799	288.318	1.04197	0.26443	3.94044	8.1332e-05	0.00121778
Atu1805	2278.56	-1.35066	0.240686	-5.61172	2.0032e-08	1.42947e-06
Atu1826	906.935	1.16282	0.223096	5.21218	1.86635e-07	9.84723e-06
Atu1828	1824.34	1.53758	0.373661	4.1149	3.87339e-05	0.00067907
Atu1833	4207.34	1.0589	0.300167	3.5277	0.000419189	0.00424553
Atu1834	246.672	1.38097	0.329647	4.18923	2.79903e-05	0.000523872
Atu1843	1867.52	1.02929	0.266212	3.86643	0.00011044	0.0015296
Atu1848	1733.51	-1.11592	0.278844	-4.00195	6.28223e-05	0.000991554
Atu1852	242.059	1.23371	0.258729	4.76837	1.85724e-06	6.12449e-05
Atu1861	142.31	1.0199	0.39323	2.59364	0.00949661	0.0441723
Atu1882	572.721	-1.51821	0.382063	-3.9737	7.07635e-05	0.00108905
Atu1884	468.424	-1.38296	0.429065	-3.22318	0.00126775	0.00964745
Atu1885	1722.05	-1.30564	0.245584	-5.3165	1.05785e-07	6.18547e-06
Atu1890	1266.57	1.11325	0.288038	3.86495	0.00011111	0.00153504
Atu1919	1340.69	-1.29984	0.335013	-3.87997	0.000104469	0.00145053
Atu1923	6843.68	1.03401	0.226775	4.55961	5.12481e-06	0.000137823
Atu1924	3869.52	1.23111	0.216131	5.69612	1.22566e-08	1.02881e-06
Atu1935	1224.3	1.48137	0.261835	5.65765	1.53463e-08	1.16463e-06
Atu1936	2955.36	1.53935	0.229522	6.70675	1.99e-11	4.24023e-09
Atu1944	1406.73	1.07634	0.327451	3.28701	0.00101256	0.00815346
Atu1945	3599.1	1.22018	0.40234	3.0327	0.00242374	0.01576
Atu1946	5615.5	1.41745	0.356847	3.97214	7.1229e-05	0.0010931
Atu1947	3055.35	1.76977	0.273188	6.4782	9.2823e-11	1.51247e-08
Atu1950	2432.37	1.66444	0.232178	7.16882	7.56478e-13	2.32827e-10
Atu1951	3073.78	1.60196	0.259002	6.18513	6.20511e-10	7.3141e-08
Atu1960	4586.61	1.0662	0.320689	3.32471	0.000885095	0.00740699
Atu1961	1393.95	1.48874	0.248666	5.98692	2.13851e-09	2.15407e-07
Atu1962	470.607	1.9886	0.362109	5.49171	3.98066e-08	2.62534e-06
Atu1964	235.883	1.92024	0.52598	3.65078	0.000261446	0.00299259
Atu1971	2987.74	-1.55108	0.47408	-3.27176	0.00106879	0.00849515
Atu1992	56.9132	1.25574	0.318573	3.94178	8.08793e-05	0.00121428
Atu1999	446.485	-1.41687	0.239989	-5.90388	3.55043e-09	3.45077e-07
Atu2004	823.129	-1.03542	0.169153	-6.12118	9.28831e-10	1.02914e-07
Atu2013	23.1273	1.58232	0.485652	3.25814	0.00112145	0.0088125
Atu2014	163.899	1.75779	0.248592	7.07099	1.53828e-12	4.4853e-10
Atu2036	968.888	1.59657	0.368428	4.33348	1.46773e-05	0.000309173
Atu2042	54.2929	1.08792	0.321818	3.38055	0.000723419	0.00640214
Atu2066	732.437	-1.21844	0.355408	-3.42827	0.000607433	0.00566529
Atu2076	1602.61	-1.25193	0.231907	-5.39839	6.72414e-08	4.18559e-06
Atu2090	335.173	1.16795	0.293187	3.98363	6.78692e-05	0.00105617
Atu2108	52.5134	2.48222	0.621406	3.99452	6.48267e-05	0.00101739
Atu2112	35.2418	2.25064	0.645335	3.48756	0.000487457	0.00473774
Atu2115	2465.98	-1.36136	0.297029	-4.58325	4.57801e-06	0.000125555
Atu2119	34.1928	2.44467	0.497208	4.91679	8.79745e-07	3.40824e-05
Atu2120	28.9517	1.03972	0.39848	2.60922	0.00907476	0.0427574
Atu2125	3832.2	1.02547	0.249497	4.11013	3.95429e-05	0.000691065
Atu2134	1171.27	-2.18619	0.701971	-3.11436	0.00184344	0.0127978
Atu2152	31.641	1.39802	0.523466	2.6707	0.0075693	0.0375752
Atu2159	3609.35	-1.57568	0.214189	-7.35649	1.88813e-13	6.53766e-11
Atu2170	2096.03	1.6869	0.315137	5.3529	8.65542e-08	5.21207e-06
Atu2171	81.6376	1.68358	0.3812	4.41652	1.00301e-05	0.000230567
Atu2178	3092.09	2.46327	0.242783	10.146	3.4531e-24	9.56509e-21
Atu2181	4046.14	-1.17691	0.230319	-5.10992	3.22296e-07	1.5801e-05
Atu2183	508.241	1.11091	0.218599	5.08195	3.73578e-07	1.69641e-05
Atu2193	530.999	-1.37504	0.305606	-4.49939	6.81473e-06	0.000171607
Atu2199	267.912	1.73621	0.254944	6.81014	9.75042e-12	2.45533e-09
Atu2203	393.985	-1.16304	0.354676	-3.27917	0.00104113	0.00833509
Atu2220	43.0211	1.00545	0.356	2.82428	0.00473863	0.0263964
Atu2232	185.646	-1.11239	0.32816	-3.38977	0.000699508	0.00630125
Atu2233	1168.61	1.11731	0.232635	4.80287	1.56407e-06	5.31593e-05
Atu2235	308.931	-1.17605	0.231196	-5.08679	3.64171e-07	1.68126e-05
Atu2248	996.888	-1.048	0.219617	-4.77196	1.82439e-06	6.05218e-05
Atu2249	83.6317	-1.40862	0.288208	-4.88753	1.02111e-06	3.82226e-05
Atu2287	465.245	2.11156	0.424475	4.97453	6.54075e-07	2.66439e-05
Atu2294	187.011	-1.03791	0.273874	-3.78973	0.00015081	0.00194753
Atu2299	189.867	1.05768	0.263121	4.01974	5.82632e-05	0.000946563
Atu2301	918.959	1.00167	0.234868	4.26484	2.00048e-05	0.000393003
Atu2303	247.156	1.17461	0.378468	3.1036	0.00191181	0.013157
Atu2307	1085.93	-1.04515	0.317885	-3.28781	0.0010097	0.00814223
Atu2308	1023.52	-1.50455	0.294946	-5.1011	3.37683e-07	1.62675e-05
Atu2309	1899.42	-1.27202	0.426603	-2.98174	0.00286614	0.0181054
Atu2310	3206.42	-1.01256	0.369128	-2.74311	0.00608598	0.0318379
Atu2328	853.826	-1.07012	0.384936	-2.77999	0.00543606	0.0291537
Atu2333	665.359	2.4421	0.383017	6.37597	1.81805e-10	2.65053e-08
Atu2338	2296.77	-1.12263	0.301681	-3.72125	0.000198241	0.00242674
Atu2340	980.542	-1.04917	0.344887	-3.04206	0.00234965	0.0153322
Atu2351	38.6869	1.62062	0.396387	4.08848	4.34212e-05	0.000737894
Atu2376	24.5882	1.38776	0.404642	3.42959	0.000604491	0.00564735
Atu2394	1286.02	1.16723	0.368385	3.1685	0.00153228	0.0110531
Atu2404	212.587	-1.09022	0.366994	-2.97067	0.00297153	0.0185805
Atu2415	1417.53	-1.37384	0.217372	-6.32023	2.61176e-10	3.61729e-08
Atu2416	3194.36	1.84703	0.271825	6.79491	1.08378e-11	2.61051e-09
Atu2431	878.293	-1.2484	0.335561	-3.72034	0.000198959	0.00242782
Atu2432	299.76	-1.02426	0.347461	-2.94785	0.00319989	0.0196534
Atu2441	191.318	1.01793	0.238256	4.27242	1.93361e-05	0.000382836
Atu2458	148.2	1.21007	0.324759	3.72605	0.000194502	0.00239987
Atu2472	493.199	-1.39316	0.356369	-3.90934	9.25504e-05	0.00133176
Atu2475	23.2265	1.40618	0.443275	3.17225	0.00151261	0.0109255
Atu2476	42.4318	1.52683	0.38981	3.91684	8.97154e-05	0.00130452
Atu2477	833.572	-1.66529	0.315844	-5.27251	1.34573e-07	7.38151e-06
Atu2480	121.226	1.62667	0.447322	3.63646	0.000276414	0.00311247
Atu2490	1248.52	1.13528	0.254583	4.45938	8.21956e-06	0.000197793
Atu2491	209.249	2.35511	0.547952	4.29802	1.72328e-05	0.000350993
Atu2496	999.775	-1.42662	0.252282	-5.65486	1.55971e-08	1.16768e-06
Atu2497	1039.19	-1.44533	0.235044	-6.14918	7.78863e-10	8.80592e-08
Atu2498	943.654	-1.55608	0.205795	-7.56132	3.9901e-14	1.57894e-11
Atu2499	500.915	-1.44303	0.285905	-5.04723	4.4826e-07	1.9554e-05
Atu2500	1211.68	-1.18094	0.329818	-3.58059	0.000342823	0.00369502
Atu2504	268.003	1.14065	0.429073	2.65841	0.00785106	0.0385935
Atu2505	1484.64	2.3103	0.688457	3.35576	0.000791479	0.00688351
Atu2506	396.835	2.03884	0.571218	3.56928	0.000357963	0.00378859
Atu2507	518.292	1.62594	0.50169	3.24094	0.00119138	0.00925763
Atu2508	761.968	2.01724	0.489262	4.12303	3.73914e-05	0.000666071
Atu2509	533.837	1.47401	0.458957	3.21164	0.00131977	0.00985382
Atu2512	156.191	1.34956	0.28606	4.71775	2.38468e-06	7.50633e-05
Atu2539	26.3669	2.51871	0.575211	4.37875	1.19362e-05	0.000263452
Atu2541	492.041	1.142	0.300467	3.80076	0.000144253	0.00187597
Atu2542	3186.87	-1.29921	0.459525	-2.82728	0.00469455	0.026244
Atu2544	622.051	1.05018	0.234907	4.4706	7.79989e-06	0.000189524
Atu2547	1367.17	-1.49583	0.479128	-3.12198	0.00179638	0.0125497
Atu2553	1768.53	1.43849	0.217118	6.62541	3.46297e-11	6.18867e-09
Atu2554	261.61	1.39374	0.382568	3.64313	0.000269348	0.00305776
Atu2555	207.392	1.44233	0.337601	4.27229	1.93476e-05	0.000382836
Atu2571	209.909	-1.2513	0.327111	-3.82531	0.000130609	0.00173519
Atu2600	367.268	1.95614	0.510498	3.83183	0.000127192	0.00170617
Atu2602	215.341	1.46542	0.409546	3.57816	0.000346015	0.00371497
Atu2603	217.648	1.22035	0.360125	3.38868	0.00070229	0.00631605
Atu2604	491.257	1.25099	0.358514	3.48939	0.00048413	0.00472616
Atu2608	347.817	1.2389	0.270595	4.57844	4.68456e-06	0.000127845
Atu2609	331.788	1.08938	0.307319	3.54477	0.000392962	0.00405402
Atu2611	644.033	-1.17875	0.387238	-3.04398	0.00233468	0.0152772
Atu2625	2208.17	1.3037	0.292769	4.45299	8.46809e-06	0.000200484
Atu2631	591.646	-1.86663	0.451863	-4.13097	3.61231e-05	0.000651946
Atu2655	5236.64	-1.10592	0.289808	-3.81604	0.00013561	0.00178451
Atu2656	3287.78	-1.23965	0.327903	-3.78053	0.000156496	0.00201158
Atu2657	624.125	-1.05003	0.237035	-4.42984	9.43046e-06	0.000219516
Atu2663	2205.99	1.65476	0.19173	8.6307	6.09802e-18	5.6305e-15
Atu2664	6818.48	-1.3321	0.324834	-4.10085	4.11634e-05	0.000708215
Atu2668	1170.29	-1.36575	0.266459	-5.12556	2.96658e-07	1.4674e-05
Atu2671	796.267	1.06618	0.343379	3.10497	0.001903	0.0131127
Atu2673	475.011	1.93968	0.323954	5.98752	2.1306e-09	2.15407e-07
Atu2678	1745.46	-1.10537	0.302052	-3.65953	0.000252679	0.00291711
Atu2679	1060.43	-1.129	0.250986	-4.49828	6.85041e-06	0.000171725
Atu2696	2625.15	-1.02252	0.221315	-4.62022	3.83329e-06	0.000112362
Atu2703	3466.61	1.31481	0.233401	5.63328	1.76816e-08	1.30608e-06
Atu2704	12.2763	2.16495	0.734305	2.94829	0.00319534	0.0196491
Atu2721	310.775	1.23642	0.25951	4.76444	1.89379e-06	6.20805e-05
Atu2727	219.077	1.00252	0.239006	4.19456	2.73407e-05	0.000516955
Atu2733	149.998	-1.17365	0.299953	-3.91279	9.12354e-05	0.00132315
Atu2757	89.4434	1.2676	0.273916	4.62769	3.69763e-06	0.000108962
Atu2766	13239.6	-1.06299	0.359492	-2.95694	0.00310713	0.0192317
Atu2777	9378.57	-1.13312	0.217918	-5.19977	1.9954e-07	1.04288e-05
Atu2823	2468.98	1.03625	0.182287	5.68474	1.3101e-08	1.06735e-06
Atu2826	3030.78	-1.33573	0.244253	-5.46863	4.53515e-08	2.95585e-06
Atu3037	260.434	-1.39419	0.417896	-3.33622	0.000849266	0.00722522
Atu3038	476.813	-1.13815	0.347735	-3.27304	0.00106398	0.00847879
Atu3039	793.23	-1.0316	0.223822	-4.60899	4.04629e-06	0.000115549
Atu3053	251.351	1.22187	0.473628	2.5798	0.00988565	0.0455628
Atu3074	423.176	-1.0504	0.304718	-3.44713	0.000566567	0.00535628
Atu3076	665.954	1.48137	0.230158	6.43632	1.22407e-10	1.84764e-08
Atu3077	2799.71	-1.1469	0.250092	-4.58593	4.51961e-06	0.000125193
Atu3089	28.4453	1.3477	0.461948	2.91742	0.0035294	0.0211154
Atu3122	320.326	1.49372	0.437836	3.4116	0.000645835	0.00593354
Atu3123	355.301	1.10753	0.383105	2.89094	0.00384088	0.0226126
Atu3124	37.5243	1.71657	0.62603	2.742	0.00610663	0.0319158
Atu3134	225.509	-1.35902	0.304144	-4.46835	7.88247e-06	0.000190694
Atu3149	10.9963	2.11886	0.772253	2.74373	0.00607447	0.0318077
Atu3151	89.8691	1.63505	0.618336	2.64427	0.00818669	0.0397148
Atu3152	428.246	-1.20378	0.378131	-3.18351	0.00145503	0.0106064
Atu3154	420.103	1.20934	0.274205	4.41036	1.03197e-05	0.000235272
Atu3166	77.3278	-1.68227	0.58564	-2.87253	0.00407199	0.0236714
Atu3174	588.737	-1.08095	0.27795	-3.889	0.000100659	0.00140466
Atu3175	341.044	-1.1197	0.348171	-3.21594	0.00130018	0.0098
Atu3190	211.559	2.21427	0.501554	4.41482	1.01092e-05	0.000231426
Atu3191	605.164	1.85701	0.399733	4.64563	3.39045e-06	0.00010264
Atu3198	313.098	2.15732	0.82495	2.61509	0.00892026	0.0422331
Atu3212	1958.28	-2.26003	0.489748	-4.61469	3.93691e-06	0.000113008
Atu3213	294.308	-2.10417	0.578596	-3.63667	0.000276182	0.00311247
Atu3214	270.91	-1.61604	0.500076	-3.23158	0.00123106	0.00952523
Atu3215	208.794	-2.18278	0.550112	-3.96788	7.25141e-05	0.00110975
Atu3216	139.136	-1.89046	0.547795	-3.45103	0.000558447	0.00528854
Atu3217	831.122	-1.78772	0.67071	-2.66542	0.00768932	0.0379357
Atu3234	1341.48	-1.32588	0.236656	-5.60254	2.11231e-08	1.46278e-06
Atu3272	29.6044	1.28783	0.423141	3.0435	0.00233847	0.0152772
Atu3298	1047.71	1.87288	0.498311	3.75845	0.000170968	0.00215265
Atu3301	940.747	-1.07795	0.395611	-2.72477	0.0064346	0.0330991
Atu3317	349.958	-1.19173	0.297323	-4.00819	6.11857e-05	0.000977823
Atu3321	64.4402	1.20079	0.371507	3.23221	0.00122838	0.00951781
Atu3334	34.4537	-1.09065	0.364139	-2.99516	0.00274305	0.0174472
Atu3336	962.662	-1.04945	0.224552	-4.67352	2.96088e-06	9.11292e-05
Atu3341	1360.23	-2.28424	0.845885	-2.70041	0.0069254	0.0352311
Atu3342	3719.7	-2.4883	0.734607	-3.38725	0.000705971	0.00631838
Atu3343	3847.49	-2.26442	0.64899	-3.48915	0.00048456	0.00472616
Atu3345	16.6411	2.83002	0.751568	3.76549	0.000166224	0.00210247
Atu3346	80.4661	1.96954	0.477288	4.12653	3.68279e-05	0.000660226
Atu3347	1251.1	-2.01267	0.59248	-3.39703	0.000681211	0.00615646
Atu3348	727.036	-1.78532	0.68784	-2.59554	0.00944418	0.0440411
Atu3349	121.31	-1.80251	0.441527	-4.08245	4.45633e-05	0.000754987
Atu3350	103.93	-1.51557	0.464348	-3.26387	0.00109901	0.00867313
Atu3357	5793.64	-1.94221	0.541901	-3.58407	0.000338283	0.00366032
Atu3359	377.124	-1.1963	0.372393	-3.21247	0.00131597	0.00983871
Atu3360	642.273	-1.26509	0.471849	-2.68114	0.00733716	0.0366527
Atu3366	107.715	1.80625	0.633102	2.85301	0.00433076	0.0248273
Atu3385	118.997	1.39164	0.445957	3.12057	0.00180503	0.0125785
Atu3387	119.87	1.42351	0.522596	2.72392	0.00645128	0.0331403
Atu3388	240.941	1.86862	0.243741	7.6664	1.76885e-14	7.53804e-12
Atu3389	202.127	1.69208	0.319409	5.29755	1.17369e-07	6.77318e-06
Atu3390	375.31	1.82724	0.295255	6.1887	6.06633e-10	7.30597e-08
Atu3391	1185.86	1.66176	0.343763	4.83404	1.33793e-06	4.709e-05
Atu3413	458.222	-1.2075	0.235386	-5.12987	2.89944e-07	1.46026e-05
Atu3418	29.3754	-1.5051	0.5467	-2.75306	0.00590402	0.031062
Atu3419	45.3122	-1.52755	0.523232	-2.91944	0.00350656	0.0210927
Atu3420	137.875	-2.20595	0.488989	-4.51125	6.44479e-06	0.000165297
Atu3424	802.587	-2.77948	0.763244	-3.64167	0.000270877	0.00306883
Atu3425	800.864	-3.27099	0.756636	-4.32307	1.53876e-05	0.000318087
Atu3426	1677.46	-3.70142	0.853218	-4.33819	1.4366e-05	0.000304934
Atu3427	109.223	-3.63301	0.501579	-7.24314	4.38402e-13	1.42867e-10
Atu3428	422.996	-3.58342	0.715831	-5.00595	5.5586e-07	2.35073e-05
Atu3430	186.838	-1.8858	0.434078	-4.34438	1.39668e-05	0.000299907
Atu3435	23.7484	-1.14346	0.440214	-2.5975	0.0093904	0.0439011
Atu3446	72.9743	-2.26269	0.63892	-3.54144	0.000397953	0.00408271
Atu3447	45.8089	-2.61557	0.707333	-3.69779	0.000217481	0.00259664
Atu3448	106.173	-1.58774	0.534802	-2.96884	0.00298923	0.01867
Atu3451	213.762	-2.47034	0.634868	-3.89111	9.97856e-05	0.00139953
Atu3464	69.957	-1.5104	0.480247	-3.14504	0.00166063	0.0117661
Atu3504	6698.97	-2.70746	0.772005	-3.50704	0.000453116	0.00449868
Atu3505	465.176	-1.07098	0.247656	-4.32447	1.529e-05	0.000317253
Atu3506	962.643	-1.36628	0.349376	-3.91062	9.20581e-05	0.00132931
Atu3521	157.326	1.37643	0.222359	6.19012	6.01182e-10	7.30597e-08
Atu3527	253.505	1.61473	0.449692	3.59074	0.000329737	0.00357573
Atu3539	1811.55	-1.15197	0.405995	-2.83741	0.0045481	0.0256322
Atu3544	471.96	1.08887	0.288558	3.7735	0.000160973	0.00205009
Atu3546	2123.82	1.31756	0.304383	4.32862	1.50048e-05	0.000312506
Atu3577	84.6608	1.30666	0.506168	2.58147	0.00983818	0.0454954
Atu3614	1549.64	-1.1591	0.255094	-4.54384	5.5239e-06	0.000146423
Atu3617	2078.05	1.34652	0.21564	6.24427	4.25785e-10	5.48569e-08
Atu3618	173.643	2.23628	0.353054	6.33411	2.38718e-10	3.39103e-08
Atu3635	2397.44	-1.0369	0.317062	-3.27034	0.00107419	0.00852583
Atu3670	455.297	1.20038	0.249601	4.8092	1.51536e-06	5.21436e-05
Atu3671	402.116	1.40914	0.24324	5.79323	6.9045e-09	6.07157e-07
Atu3672	1884.77	1.10423	0.224352	4.92185	8.5728e-07	3.36832e-05
Atu3679	140.064	1.00045	0.256506	3.90029	9.60781e-05	0.0013648
Atu3680	62.9129	1.10491	0.37629	2.93632	0.0033213	0.0201976
Atu3689	174.483	1.01874	0.395059	2.5787	0.00991716	0.0455645
Atu3690	141.725	1.03341	0.232337	4.44788	8.6723e-06	0.000203578
Atu3691	166.413	1.06065	0.307918	3.44457	0.00057197	0.00539815
Atu3692	555.78	1.00981	0.305517	3.30524	0.000948955	0.00773119
Atu3700	60.0927	2.41035	0.683741	3.52523	0.000423116	0.00426969
Atu3701	267.757	-1.29236	0.319028	-4.05093	5.10148e-05	0.000841137
Atu3702	16.1469	1.6592	0.568931	2.91636	0.00354147	0.0211648
Atu3706	1355.58	1.15171	0.368697	3.12373	0.00178577	0.012523
Atu3727	1031.11	1.18257	0.216936	5.45126	5.00139e-08	3.22183e-06
Atu3728	68.9349	-1.91353	0.32742	-5.84426	5.0882e-09	4.77773e-07
Atu3729	159.638	-1.6572	0.391297	-4.23515	2.28398e-05	0.000442421
Atu3743	862.709	1.18156	0.208696	5.66163	1.49938e-08	1.15369e-06
Atu3748	781.624	1.71058	0.190529	8.97802	2.75693e-19	3.81834e-16
Atu3752	1017.44	-1.20534	0.299719	-4.02158	5.78101e-05	0.000941964
Atu3765	4561.51	-1.25358	0.293337	-4.27351	1.92416e-05	0.000382836
Atu3781	14.5731	1.43685	0.50164	2.86431	0.00417924	0.0241933
Atu3805	395.629	1.19762	0.265974	4.50279	6.70684e-06	0.00017044
Atu3806	3684.78	-1.05487	0.255358	-4.13094	3.61277e-05	0.000651946
Atu3809	290.077	-1.12037	0.361465	-3.09951	0.0019384	0.013307
Atu3840	65.2536	1.27045	0.309758	4.10142	4.10625e-05	0.000708215
Atu3845	60.1835	1.23785	0.433857	2.85312	0.00432918	0.0248273
Atu3847	17.781	1.40421	0.534939	2.625	0.00866502	0.0412762
Atu3887	5136.79	-1.24628	0.317131	-3.92985	8.49974e-05	0.00125236
Atu3898	349.456	-1.09984	0.298808	-3.68076	0.000232543	0.00272366
Atu3916	86.8189	1.1183	0.385782	2.89877	0.00374625	0.022197
Atu3917	382.852	1.248	0.268858	4.64186	3.45294e-06	0.000103964
Atu3937	1366.23	-1.52869	0.479536	-3.18785	0.00143335	0.0105176
Atu3939	848.193	1.53889	0.244818	6.28587	3.2603e-10	4.3489e-08
Atu3941	3170.49	-1.34982	0.466628	-2.89271	0.0038193	0.0225095
Atu3944	59.631	2.68234	0.581249	4.61479	3.93495e-06	0.000113008
Atu3946	39.4063	1.42034	0.529679	2.68151	0.00732915	0.0366457
Atu3963	313.258	-1.02929	0.29019	-3.54693	0.000389741	0.00405097
Atu3973	589.065	-1.05263	0.231849	-4.54016	5.62121e-06	0.000148293
Atu4021	74.6983	1.12124	0.291474	3.84681	0.000119664	0.00163286
Atu4023	269.661	1.03247	0.253924	4.06607	4.7813e-05	0.000801177
Atu4024	307.908	1.03336	0.262498	3.93664	8.26295e-05	0.00122726
Atu4037	2957.24	-1.37776	0.420082	-3.27974	0.00103903	0.00833026
Atu4046	6033.09	-1.30117	0.280842	-4.63312	3.60189e-06	0.000107862
Atu4066	3049.78	-1.05866	0.335199	-3.1583	0.00158692	0.011388
Atu4068	463.289	-1.10806	0.427268	-2.59336	0.00950422	0.0441723
Atu4073	1512.27	-1.39214	0.498234	-2.79415	0.00520357	0.0280972
Atu4074	7070.04	-1.32566	0.416168	-3.1854	0.00144554	0.0105929
Atu4075	2954.79	-1.29202	0.407867	-3.16774	0.00153629	0.0110677
Atu4076	3305.67	-1.63442	0.309329	-5.28376	1.26556e-07	7.0112e-06
Atu4077	4369.81	-1.56547	0.472646	-3.31215	0.000925833	0.00760666
Atu4078	9235.65	-1.66559	0.552145	-3.01659	0.00255637	0.0164487
Atu4080	372.022	1.3595	0.270262	5.03028	4.89756e-07	2.11972e-05
Atu4094	442.439	-1.16687	0.327225	-3.56594	0.000362549	0.00381848
Atu4095	285.488	-1.26583	0.275037	-4.60242	4.17615e-06	0.000117441
Atu4097	192.549	1.00869	0.30231	3.33661	0.000848057	0.00722522
Atu4103	630.247	1.30229	0.306826	4.24441	2.19165e-05	0.000426026
Atu4104	17609.9	1.245	0.187348	6.64539	3.02422e-11	5.98364e-09
Atu4105	71.3926	1.0758	0.315286	3.41214	0.000644555	0.00593162
Atu4134	95.2902	-1.29707	0.390844	-3.31864	0.000904575	0.00747962
Atu4135	1867.86	-1.2874	0.300641	-4.28219	1.85064e-05	0.000371469
Atu4138	135.732	-1.22423	0.336793	-3.63495	0.00027804	0.00312442
Atu4154	1862.27	-3.40026	0.65228	-5.21289	1.85921e-07	9.84723e-06
Atu4155	585.877	-3.1833	0.662516	-4.80487	1.54854e-06	5.29564e-05
Atu4156	1479.36	-3.08572	0.744044	-4.14724	3.36514e-05	0.000613253
Atu4162	3638.69	-1.04525	0.260908	-4.0062	6.17045e-05	0.000977823
Atu4165	951.636	-1.85614	0.169416	-10.9561	6.21236e-28	3.44165e-24
Atu4167	334.931	-1.22237	0.24846	-4.91976	8.66487e-07	3.38052e-05
Atu4168	1100.64	-1.11806	0.234269	-4.77254	1.8192e-06	6.05218e-05
Atu4171	545.782	2.8165	0.356003	7.91145	2.54407e-15	1.17451e-12
Atu4175	415.845	1.12837	0.395531	2.8528	0.00433358	0.0248273
Atu4176	2338.5	1.24168	0.289944	4.28249	1.8481e-05	0.000371469
Atu4180	1326.91	-1.50312	0.479616	-3.13402	0.00172429	0.0121452
Atu4182	124.291	1.62613	0.396163	4.10471	4.0482e-05	0.000700845
Atu4184	2871.77	-1.32466	0.455893	-2.90565	0.00366491	0.0217383
Atu4185	248.301	1.09913	0.312767	3.51422	0.00044104	0.00440245
Atu4187	49.9027	2.44786	0.659109	3.7139	0.000204092	0.00247411
Atu4192	154.856	1.69255	0.546488	3.09714	0.00195395	0.0133806
Atu4209	29.8521	1.28457	0.464915	2.76303	0.00572671	0.0303018
Atu4221	32.0485	-1.10825	0.389867	-2.84263	0.00447425	0.0253728
Atu4222	152.216	-1.21353	0.356396	-3.40499	0.000661662	0.00601259
Atu4224	70.1048	-1.20242	0.417417	-2.88062	0.00396892	0.0232184
Atu4237	39.6457	-1.01137	0.392209	-2.57864	0.00991887	0.0455645
Atu4248	14.0713	1.35282	0.522679	2.58825	0.00964647	0.0447209
Atu4268	37.035	1.18861	0.417257	2.84864	0.00439069	0.0250767
Atu4296	169.412	-1.33011	0.350764	-3.79204	0.000149416	0.00193402
Atu4332	3258.97	-1.05591	0.362868	-2.9099	0.00361546	0.0215373
Atu4356	319.388	1.38504	0.297406	4.65707	3.20736e-06	9.76308e-05
Atu4392	24.5339	1.16932	0.392287	2.98079	0.00287508	0.0181412
Atu4394	22.2881	1.12548	0.427366	2.63353	0.00845024	0.0406022
Atu4396	12.7612	1.57207	0.569495	2.76046	0.005772	0.0305123
Atu4400	84.5269	1.66537	0.471764	3.53009	0.000415426	0.00421513
Atu4470	4824.44	-1.45697	0.495389	-2.94106	0.00327091	0.0199485
Atu4491	1002.05	1.46437	0.353089	4.14732	3.3639e-05	0.000613253
Atu4492	559.385	-1.38891	0.374578	-3.70794	0.000208953	0.00252201
Atu4493	447.244	-1.16896	0.320784	-3.64407	0.000268365	0.00305286
Atu4500	184.994	1.38952	0.28749	4.83328	1.343e-06	4.709e-05
Atu4514	316.848	-1.20774	0.447877	-2.69659	0.0070053	0.0354543
Atu4538	284.362	-1.29279	0.273596	-4.72518	2.2991e-06	7.27829e-05
Atu4539	157.075	-1.54374	0.300474	-5.13769	2.7814e-07	1.42676e-05
Atu4540	188.474	-1.43973	0.321646	-4.47613	7.60067e-06	0.000186317
Atu4541	35.9934	-2.47969	0.628759	-3.94378	8.02068e-05	0.00120746
Atu4542	40.2857	-1.38464	0.478385	-2.8944	0.00379886	0.0224368
Atu4586	597.919	-1.2606	0.372115	-3.38767	0.000704888	0.00631838
Atu4592	757.104	-1.02654	0.381313	-2.69211	0.00710015	0.0357589
Atu4599	128.215	1.34846	0.375543	3.59068	0.000329819	0.00357573
Atu4600	3437.11	1.38087	0.3133	4.40751	1.04564e-05	0.000237412
Atu4639	39.1321	1.37069	0.348099	3.93764	8.22857e-05	0.00122726
Atu4640	346.546	1.78163	0.223926	7.95632	1.77233e-15	8.92609e-13
Atu4642	22622.6	-2.95687	0.457263	-6.46645	1.00334e-10	1.58814e-08
Atu4643	86.1862	-1.10817	0.279433	-3.96578	7.3156e-05	0.00111649
Atu4662	346.773	3.08758	0.940255	3.28376	0.00102431	0.00823612
Atu4663	345.696	2.76742	0.89423	3.09475	0.00196979	0.0134062
Atu4664	535.9	2.56884	0.915826	2.80494	0.00503258	0.0274956
Atu4670	41.9204	-1.54947	0.542341	-2.85701	0.00427653	0.0246791
Atu4671	37.7719	-1.01665	0.390145	-2.60582	0.00916549	0.0431409
Atu4724	30.8932	-1.98516	0.442124	-4.49005	7.12073e-06	0.000177697
Atu4744	798.625	2.41395	0.845582	2.85478	0.00430664	0.0248012
Atu4745	372.152	3.37905	0.943679	3.58072	0.000342647	0.00369502
Atu4746	139.502	2.5604	0.796806	3.21333	0.00131205	0.00983176
Atu4747	101.54	2.70954	0.758753	3.57104	0.000355567	0.00378088
Atu4748	161.472	2.75306	0.909736	3.02622	0.00247629	0.0160341
Atu4749	132.314	2.6846	0.805303	3.33365	0.000857133	0.00723859
Atu4750	400.936	2.51799	0.710612	3.54341	0.000394988	0.00406735
Atu4751	117.535	1.87236	0.454993	4.11515	3.8693e-05	0.00067907
Atu4769	705.127	-1.42113	0.371134	-3.82916	0.000128581	0.00171647
Atu4780	615.864	-1.11121	0.328919	-3.37839	0.00072912	0.00644231
Atu4791	33.6114	1.06678	0.406182	2.62637	0.00863019	0.0412166
Atu4813	20.3122	1.59513	0.453181	3.51985	0.000431798	0.00433363
Atu4822	167.082	-1.01836	0.325932	-3.12445	0.0017814	0.0125082
Atu4861	136.226	-2.47791	0.712491	-3.47781	0.000505521	0.00487059
Atu4862	510.056	-2.40042	0.753683	-3.18493	0.00144791	0.0105963
Atu4863	184.93	-2.74917	0.58042	-4.73652	2.17421e-06	7.00296e-05
Atu4864	135.426	-2.22585	0.5697	-3.90705	9.34309e-05	0.00133542
Atu4882	43.3413	1.80818	0.472123	3.8299	0.000128197	0.00171549
Atu5003	224.925	2.29232	0.564742	4.05905	4.92721e-05	0.000814828
Atu5004	110.025	3.35603	0.764937	4.38733	1.14751e-05	0.000254288
Atu5005	170.756	3.73777	0.796515	4.69265	2.6969e-06	8.39371e-05
Atu5006	275.655	4.46764	0.90335	4.94563	7.58965e-07	3.04686e-05
Atu5027	78.7361	-1.14114	0.425057	-2.68468	0.00725987	0.0363979
Atu5032	395.611	-1.05097	0.225359	-4.66354	3.10811e-06	9.51321e-05
Atu5036	29.5905	1.50761	0.553947	2.72157	0.00649717	0.0332665
Atu5052	2315.14	-1.15008	0.399938	-2.87564	0.00403206	0.023538
Atu5053	537.77	-1.2715	0.351948	-3.61275	0.000302961	0.00335681
Atu5054	27.8021	-1.48661	0.52205	-2.84764	0.00440451	0.0251298
Atu5060	22.2178	1.25451	0.46801	2.68052	0.00735085	0.036688
Atu5062	23.4752	1.31842	0.431346	3.05651	0.00223927	0.0148214
Atu5065	2194.71	-2.10804	0.392547	-5.37014	7.86753e-08	4.78968e-06
Atu5066	3497.1	-1.79587	0.238791	-7.52065	5.45046e-14	2.01304e-11
Atu5091	875.094	-1.09355	0.307037	-3.56161	0.000368588	0.00386132
Atu5097	387.739	-1.02353	0.314929	-3.25004	0.00115387	0.00902887
Atu5129	1194.19	-1.23979	0.384854	-3.22146	0.00127537	0.00967885
Atu5137	1214.28	-1.50999	0.240286	-6.28413	3.297e-10	4.3489e-08
Atu5138	1258.89	-1.86614	0.269334	-6.92872	4.24663e-12	1.17632e-09
Atu5139	1173.19	-1.37543	0.285436	-4.81868	1.44509e-06	5.03508e-05
Atu5157	646.288	-1.23165	0.232956	-5.28704	1.24312e-07	6.95643e-06
Atu5212	5708.29	-2.24864	0.222826	-10.0915	6.02472e-24	1.11257e-20
Atu5213	991.93	-2.36752	0.552417	-4.28575	1.82126e-05	0.00036824
Atu5221	27.3316	1.3602	0.495219	2.74666	0.00602063	0.0316155
Atu5247	70.8226	1.02077	0.316509	3.22508	0.00125936	0.00961645
Atu5266	427.021	-1.01632	0.267995	-3.79234	0.000149237	0.00193402
Atu5304	49.347	1.20544	0.364946	3.30307	0.000956339	0.00777991
Atu5306	1510.2	-2.11825	0.360693	-5.87271	4.28717e-09	4.09499e-07
Atu5309	128.317	1.45854	0.440761	3.30915	0.000935811	0.0076466
Atu5310	204.494	1.06598	0.31509	3.38311	0.0007167	0.00636301
Atu5311	483.285	1.0903	0.335697	3.24787	0.00116271	0.00907795
Atu5389	664.107	-1.91171	0.415372	-4.60242	4.17613e-06	0.000117441
Atu5397	49.8195	1.32413	0.484928	2.73057	0.00632251	0.0326742
Atu5398	296.104	1.00796	0.33864	2.97648	0.00291576	0.0182999
Atu5402	135.457	1.45974	0.56481	2.58448	0.0097525	0.0451746
Atu5404	587.054	-1.40386	0.218157	-6.43509	1.23398e-10	1.84764e-08
Atu5409	24.9917	1.32367	0.493019	2.68482	0.00725687	0.0363979
Atu5419	599.965	-3.14509	0.688467	-4.56825	4.91806e-06	0.000132908
Atu5420	11538.1	-3.10438	0.838466	-3.70245	0.000213527	0.00256048
Atu5421	2291.27	-4.19509	0.513067	-8.1765	2.92215e-16	1.61887e-13
Atu5422	1013.97	-3.62093	0.54468	-6.64782	2.97463e-11	5.98364e-09
Atu5423	2741.65	-3.4506	0.747214	-4.61795	3.8755e-06	0.000112855
Atu5424	4877.1	-2.68933	0.919008	-2.92634	0.00342979	0.0207435
Atu5431	372.593	-1.07752	0.222026	-4.85315	1.21517e-06	4.37146e-05
Atu5449	2855.41	-1.04131	0.244065	-4.26654	1.98532e-05	0.000391411
Atu5450	1356.56	-1.11009	0.233356	-4.75706	1.96434e-06	6.40144e-05
Atu5489	384.602	-1.00786	0.256247	-3.93317	8.38316e-05	0.00124178
Atu5494	526.897	-1.42262	0.350414	-4.05981	4.91117e-05	0.000814607
Atu5513	94.8438	1.86796	0.553365	3.37563	0.000736457	0.00647614
Atu5515	21.5249	1.46599	0.508237	2.88446	0.00392091	0.0230104
Atu5526	325.818	-1.76832	0.441284	-4.00722	6.1437e-05	0.000977823
Atu5530	109.739	-1.03737	0.385326	-2.6922	0.00709824	0.0357589
Atu6019	60.3021	1.2568	0.373368	3.36613	0.00076232	0.00666128
Atu6028	35.9215	1.67919	0.596587	2.81466	0.00488292	0.0268633
Atu6057	400.771	-1.02253	0.31927	-3.20273	0.00136132	0.0101096
Atu6084	266.592	-1.36369	0.500464	-2.72484	0.00643321	0.0330991
Atu6105	17.1133	1.31737	0.469355	2.80678	0.005004	0.0273934
Atu6106	5.72004	2.3347	0.865823	2.69651	0.00700703	0.0354543
Atu6108	59.4692	1.2638	0.337701	3.74237	0.000182292	0.00226565
Atu6128	14.8025	2.33227	0.652734	3.57308	0.000352804	0.00376596
Atu6131	477.393	1.31201	0.388799	3.37452	0.000739445	0.00649159
Atu6148	57.6455	1.30058	0.363288	3.58003	0.000343548	0.00369565
Atu6165	26.2835	1.30025	0.491939	2.6431	0.00821502	0.0398173
Atu6174	38.0243	1.31832	0.468296	2.81515	0.00487544	0.0268489
Atu6197	19.5874	1.38765	0.533022	2.60337	0.00923127	0.0433033
Atu8020	13.3788	2.0443	0.621241	3.29067	0.000999509	0.00809543
Atu8026	26.3325	2.96396	0.802619	3.69286	0.000221747	0.00262495
Atu8032	103.178	-1.56382	0.406212	-3.84976	0.000118235	0.00162249
Atu8052	88.2238	-1.22119	0.357078	-3.41994	0.00062635	0.00582211
Atu8096	59.3765	-1.16455	0.280199	-4.15617	3.23628e-05	0.000595647
Atu8099	35.6269	-1.23596	0.443135	-2.78913	0.00528501	0.0284511
Atu8119	598.746	-1.36499	0.273163	-4.99698	5.82362e-07	2.44416e-05
Atu8136	264.215	-1.31509	0.23902	-5.50202	3.75458e-08	2.50607e-06
Atu8146	826.27	-1.34742	0.2033	-6.62775	3.4084e-11	6.18867e-09
Atu8149	364.428	-1.33642	0.323916	-4.1258	3.6944e-05	0.000660226
Atu8151	62.2692	-1.64468	0.457458	-3.59526	0.000324068	0.00352718
Atu8157	1562.89	-1.10149	0.226122	-4.87122	1.1091e-06	4.0629e-05
Atu8165	2894.14	-1.09897	0.220035	-4.9945	5.89893e-07	2.45715e-05
Atu8170	3333.33	-1.17459	0.357133	-3.28893	0.00100567	0.00812162
Atu8174	48.7317	2.40815	0.553412	4.35146	1.35233e-05	0.000291514
Atu8181	61.9811	2.37533	0.448726	5.29351	1.19994e-07	6.85325e-06
Atu8199	26.6703	-1.25987	0.425254	-2.96262	0.00305036	0.0189509
C1_101545R	249.432	1.05539	0.325248	3.24488	0.00117501	0.00915547
C1_1082502R	489.484	2.2973	0.352217	6.52239	6.91951e-11	1.19794e-08
C1_1474436R	48.3073	1.8526	0.552374	3.3539	0.000796819	0.00690826
C1_1580837R	12.3411	3.08124	0.792182	3.88956	0.000100426	0.00140466
C1_1711559R	187.237	-1.66762	0.257359	-6.47974	9.18785e-11	1.51247e-08
C1_2009030F	46.554	1.43316	0.318063	4.50592	6.6087e-06	0.00016872
C1_2215814R	183.021	1.27477	0.454979	2.80181	0.00508164	0.0276274
C1_2255692F	17.2377	1.59654	0.566472	2.81839	0.00482657	0.0267125
C1_2310423F	124.159	2.35701	0.487201	4.83787	1.31238e-06	4.66062e-05
C1_2458707F	41.6206	1.14598	0.334928	3.42159	0.000622572	0.00579672
C1_2470313R	46.8992	2.55147	0.75174	3.39409	0.000688579	0.00621291
C1_2681903F	30.119	1.13635	0.425856	2.66838	0.0076218	0.0377344
C1_2716245R	51.5887	1.94404	0.467472	4.15862	3.20177e-05	0.000591261
C1_330914F	163.796	1.18349	0.326585	3.62384	0.000290266	0.00324863
C1_438132F	610.033	-1.42403	0.295942	-4.81185	1.49537e-06	5.1777e-05
C1_813457R	12.2042	2.64891	0.716542	3.6968	0.000218337	0.00260126
C1_942251R	344.506	-1.57793	0.47711	-3.30727	0.000942098	0.00768664
C1_998095R	32.2348	2.49006	0.467273	5.32891	9.88046e-08	5.88578e-06
C2_1230082R	7.63763	-2.25137	0.813152	-2.7687	0.00562811	0.0298943
C2_1297492F	235.339	1.30849	0.486965	2.68704	0.00720888	0.0362078
C2_1310192F	149.125	2.79814	0.621696	4.50083	6.76895e-06	0.000171233
C2_132827F	78.3401	1.11656	0.356291	3.13385	0.00172532	0.0121452
C2_1758425F	70.3332	1.09419	0.411965	2.65603	0.00790677	0.0387638
C2_1966629F	13.9793	1.56821	0.565423	2.77351	0.00554552	0.0295975
C2_204149R	12.2473	1.86898	0.711332	2.62744	0.00860296	0.0411575
C2_474057R	24.0032	-2.92867	0.665767	-4.39894	1.0878e-05	0.000245976
L4	35.193	-2.69009	0.732462	-3.67267	0.000240027	0.00278774
pAt_161710R	16.6975	-2.5253	0.931403	-2.71129	0.00670229	0.0342218
pTi_167705R	10.0669	2.97486	0.942984	3.15473	0.00160647	0.0114985
pTi_173670F	16.6943	1.59365	0.564783	2.8217	0.00477697	0.0265175
